# Supplementary material for: Distribution and evolution of the LysR-type transcriptional regulators of the Salmonella genus
Source: PLoS One. 2026 Mar 17;21(3):e0344260. doi: 10.1371/journal.pone.0344260 (PMC12994799; doi:10.1371/journal.pone.0344260)
Supplement: S1 Table — Accession numbers, organism names, and NCBI Taxonomy IDs of genomes. (XLSX) [file pone.0344260.s001.xlsx]

## Sheet: Genome Assembly Data Report
	Supplementary Table S1. Accession numbers, organism names, and NCBI Taxonomy IDs of genomes
Assembly Accession	Organism Name	Organism Taxonomic ID
GCA_001461805.1	[Enterobacter] lignolyticus	1334193
GCA_000164865.1	[Enterobacter] lignolyticus SCF1	701347
GCA_022647505.1	[Pantoea] beijingensis	1324864
GCA_020268605.1	Arsenophonus apicola	2879119
GCA_029906405.1	Arsenophonus apicola	2879119
GCA_013460135.1	Arsenophonus endosymbiont of Aphis craccivora	1231049
GCA_024349725.1	Arsenophonus endosymbiont of Ceratovacuna japonica	2950565
GCA_004768525.1	Arsenophonus nasoniae	638
GCA_029873455.1	Arsenophonus nasoniae	638
GCA_031446085.1	Arsenophonus sp.	1872640
GCA_031446105.1	Arsenophonus sp.	1872640
GCA_031446125.1	Arsenophonus sp.	1872640
GCA_031446145.1	Arsenophonus sp.	1872640
GCA_031446165.1	Arsenophonus sp.	1872640
GCA_029873475.1	Arsenophonus sp. aPb	3041619
GCA_008064855.1	Atlantibacter hermannii	565
GCA_011068345.1	Atlantibacter hermannii	565
GCA_016027855.1	Atlantibacter hermannii	565
GCA_030166395.1	Atlantibacter hermannii	565
GCA_024224615.1	Atlantibacter subterraneus	255519
GCA_000973545.1	Blochmannia endosymbiont of Camponotus (Colobopsis) obliquus	1505597
GCA_023585785.1	Blochmannia endosymbiont of Camponotus modoc	2945587
GCA_023585885.1	Blochmannia endosymbiont of Camponotus modoc	2945587
GCA_009827135.1	Blochmannia endosymbiont of Camponotus nipponensis	2681986
GCA_023585765.1	Blochmannia endosymbiont of Camponotus sp.	700220
GCA_023586085.1	Blochmannia endosymbiont of Camponotus sp.	700220
GCA_023586365.1	Blochmannia endosymbiont of Camponotus sp.	700220
GCA_023585685.1	Blochmannia endosymbiont of Camponotus sp. C-003	2945588
GCA_023585865.1	Blochmannia endosymbiont of Camponotus sp. C-046	2945589
GCA_014857065.1	Blochmannia endosymbiont of Colobopsis nipponica	2681987
GCA_000973505.1	Blochmannia endosymbiont of Polyrhachis (Hedomyrma) turneri	1505596
GCA_002291445.1	Brenneria goodwinii	1109412
GCA_017569925.1	Brenneria izadpanahii	2722756
GCA_005484965.1	Brenneria nigrifluens DSM 30175 = ATCC 13028	1121120
GCA_005484945.1	Brenneria rubrifaciens	55213
GCA_032395385.1	Brenneria uluponensis	3057057
GCA_026684235.1	Buchnera aphidicola (Acyrthosiphon caraganae)	2994845
GCA_005083565.1	Buchnera aphidicola (Acyrthosiphon lactucae)	1241832
GCA_005080765.1	Buchnera aphidicola (Anoecia oenotherae)	1241833
GCA_005082145.1	Buchnera aphidicola (Aphis craccivora)	466616
GCA_009069125.1	Buchnera aphidicola (Aphis fabae)	571430
GCA_001280225.1	Buchnera aphidicola (Aphis glycines)	1265350
GCA_023208175.1	Buchnera aphidicola (Aphis gossypii)	98785
GCA_005083845.1	Buchnera aphidicola (Aphis helianthi)	2315802
GCA_005083345.1	Buchnera aphidicola (Aphis nasturtii)	1241834
GCA_005083105.1	Buchnera aphidicola (Aphis nerii)	1241835
GCA_011752455.1	Buchnera aphidicola (Aphis urticata)	2708353
GCA_005082365.1	Buchnera aphidicola (Artemisaphis artemisicola)	1241836
GCA_005081945.1	Buchnera aphidicola (Brachycaudus cardui)	557993
GCA_005082825.1	Buchnera aphidicola (Brevicoryne brassicae)	911343
GCA_024349705.1	Buchnera aphidicola (Ceratovacuna japonica)	2950563
GCA_000217635.1	Buchnera aphidicola (Cinara tujafilina)	261317
GCA_001700895.1	Buchnera aphidicola (Diuraphis noxia)	118101
GCA_017766105.1	Buchnera aphidicola (Hormaphis cornu)	2727851
GCA_005081445.1	Buchnera aphidicola (Hyadaphis tataricae)	1241859
GCA_005081705.1	Buchnera aphidicola (Hyperomyzus lactucae)	1241860
GCA_005081185.1	Buchnera aphidicola (Lipaphis pseudobrassicae)	1258543
GCA_005080885.1	Buchnera aphidicola (Macrosiphoniella sanborni)	1241865
GCA_026684195.1	Buchnera aphidicola (Macrosiphum albifrons)	2994844
GCA_005237295.1	Buchnera aphidicola (Macrosiphum euphorbiae)	1507522
GCA_005080965.1	Buchnera aphidicola (Macrosiphum gaurae)	2315801
GCA_003096055.1	Buchnera aphidicola (Melanaphis sacchari)	2173854
GCA_005080745.1	Buchnera aphidicola (Melaphis rhois)	118103
GCA_011752475.1	Buchnera aphidicola (Microlophium carnosum)	2708354
GCA_005080865.1	Buchnera aphidicola (Muscaphis stroyani)	1241869
GCA_006741185.1	Buchnera aphidicola (Nipponaphis monzeni)	2495405
GCA_014622685.1	Buchnera aphidicola (Pentalonia nigronervosa)	1309793
GCA_024029895.1	Buchnera aphidicola (Periphyllus lyropictus)	2709429
GCA_003671935.1	Buchnera aphidicola (Rhopalosiphum maidis)	118109
GCA_005080845.1	Buchnera aphidicola (Rhopalosiphum padi)	98793
GCA_005080725.1	Buchnera aphidicola (Sarucallis kahawaluokalani)	1241878
GCA_005082585.1	Buchnera aphidicola (Sitobion avenae)	571428
GCA_024205245.1	Buchnera aphidicola (Sitobion miscanthi)	760016
GCA_005080785.1	Buchnera aphidicola (Stegophylla sp.)	2315800
GCA_005080825.1	Buchnera aphidicola (Thelaxes californica)	1315998
GCA_005080705.1	Buchnera aphidicola (Therioaphis trifolii)	1241884
GCA_000090965.1	Buchnera aphidicola BCc	372461
GCA_000009605.1	Buchnera aphidicola str. APS (Acyrthosiphon pisum)	107806
GCA_000007725.1	Buchnera aphidicola str. Bp (Baizongia pistaciae)	224915
GCA_000007365.1	Buchnera aphidicola str. Sg (Schizaphis graminum)	198804
GCA_000225465.1	Buchnera aphidicola str. Ua (Uroleucon ambrosiae)	1005057
GCA_013234275.1	Buttiauxella agrestis	82977
GCA_022637515.1	Buttiauxella ferragutiae	82989
GCA_031432975.1	Buttiauxella selenatireducens	3073902
GCA_003675305.1	Buttiauxella sp. 3AFRM03	2479367
GCA_027594725.1	Buttiauxella sp. WJP83	2986951
GCA_003956045.1	Candidatus Annandia adelgestsuga	1302411
GCA_020541245.1	Candidatus Annandia pinicola	1345117
GCA_001534665.1	Candidatus Arsenophonus lipoptenae	634113
GCA_023585745.1	Candidatus Blochmannia ocreatus (nom. nud.)	251538
GCA_023585845.1	Candidatus Blochmannia vicinus (nom. nud.)	251540
GCA_023585925.1	Candidatus Blochmannia vicinus (nom. nud.)	251540
GCA_023586525.1	Candidatus Blochmannia vicinus (nom. nud.)	251540
GCA_030020825.1	Candidatus Blochmannia vicinus (nom. nud.)	251540
GCA_023585725.1	Candidatus Blochmanniella camponoti	108080
GCA_000331065.1	Candidatus Blochmanniella chromaiodes str. 640	1240471
GCA_000043285.1	Candidatus Blochmanniella floridana	203907
GCA_000011745.1	Candidatus Blochmanniella pennsylvanica str. BPEN	291272
GCA_000185985.2	Candidatus Blochmanniella vafra str. BVAF	859654
GCA_020541285.1	Candidatus Gillettellia adelgis	1177218
GCA_002285855.1	Candidatus Hamiltonella defensa (Bemisia tabaci)	672795
GCA_024349745.1	Candidatus Hamiltonella defensa (Ceratovacuna japonica)	2950564
GCA_000021705.1	Candidatus Hamiltonella defensa 5AT (Acyrthosiphon pisum)	572265
GCA_020541205.1	Candidatus Hartigia pinicola	1345115
GCA_000828515.1	Candidatus Ishikawaella capsulata Mpkobe	476281
GCA_000364725.1	Candidatus Moranella endobia PCVAL	1234603
GCA_000971765.1	Candidatus Pantoea carbekii	1235990
GCA_007833795.1	Candidatus Pantoea soli	3098669
GCA_020541265.1	Candidatus Profftia lariciata	1987921
GCA_020342455.1	Candidatus Profftia sp. (ex Adelges kitamiensis)	2864218
GCA_029910555.1	Candidatus Psyllophila symbiotica	2916464
GCA_030849285.1	Candidatus Psyllophila symbiotica	2916464
GCA_030849345.1	Candidatus Psyllophila symbiotica	2916464
GCA_030849405.1	Candidatus Psyllophila symbiotica	2916464
GCA_003391335.1	Candidatus Purcelliella pentastirinorum	472834
GCA_028748785.1	Candidatus Purcelliella pentastirinorum	472834
GCA_002074015.1	Candidatus Riesia pediculicola	401619
GCA_000093065.1	Candidatus Riesia pediculicola USDA	515618
GCA_002073895.1	Candidatus Riesia pediculischaeffi	428411
GCA_002073955.1	Candidatus Riesia pthiripubis	428412
GCA_002074035.1	Candidatus Riesia sp. GBBU	1719125
GCA_019923565.1	Candidatus Schneideria nysicola	1081631
GCA_000517405.1	Candidatus Sodalis pierantonii str. SOPE	2342
GCA_002688505.1	Candidatus Stammera capleta	2608262
GCA_015134075.1	Candidatus Stammera capleta	2608262
GCA_015134315.1	Candidatus Stammera capleta	2608262
GCA_015134335.1	Candidatus Stammera capleta	2608262
GCA_015134355.1	Candidatus Stammera capleta	2608262
GCA_015134375.1	Candidatus Stammera capleta	2608262
GCA_015134395.1	Candidatus Stammera capleta	2608262
GCA_015134415.1	Candidatus Stammera capleta	2608262
GCA_015134435.1	Candidatus Stammera capleta	2608262
GCA_015134695.1	Candidatus Stammera capleta	2608262
GCA_015139955.1	Candidatus Stammera capleta	2608262
GCA_015140255.1	Candidatus Stammera capleta	2608262
GCA_000828815.1	Candidatus Tachikawaea gelatinosa	1410383
GCA_001242845.1	Candidatus Westeberhardia cardiocondylae	1594731
GCA_002777215.1	Candidatus Williamhamiltonella defendens	138072
GCA_000757825.1	Cedecea neteri	158822
GCA_000758305.1	Cedecea neteri	158822
GCA_000758325.1	Cedecea neteri	158822
GCA_002393445.1	Cedecea neteri	158822
GCA_031883855.1	Cedecea neteri	158822
GCA_012273235.1	Cedecea sp. FDAARGOS_727	2545798
GCA_000520015.2	Chania multitudinisentens RB-25	1441930
GCA_030582835.1	Chimaeribacter arupi	2060066
GCA_001559075.2	Citrobacter amalonaticus	35703
GCA_020099335.1	Citrobacter amalonaticus	35703
GCA_033726075.2	Citrobacter amalonaticus	35703
GCA_000981805.1	Citrobacter amalonaticus Y19	1261127
GCA_004353845.1	Citrobacter arsenatis	2546350
GCA_009648935.1	Citrobacter braakii	57706
GCA_016505445.2	Citrobacter braakii	57706
GCA_016893605.1	Citrobacter braakii	57706
GCA_016893725.1	Citrobacter braakii	57706
GCA_016893905.1	Citrobacter braakii	57706
GCA_019048045.1	Citrobacter braakii	57706
GCA_019048805.1	Citrobacter braakii	57706
GCA_019502645.1	Citrobacter braakii	57706
GCA_024347735.1	Citrobacter braakii	57706
GCA_026626145.1	Citrobacter braakii	57706
GCA_029634665.1	Citrobacter braakii	57706
GCA_029716315.1	Citrobacter braakii	57706
GCA_029717465.1	Citrobacter braakii	57706
GCA_029717665.1	Citrobacter braakii	57706
GCA_029718275.1	Citrobacter braakii	57706
GCA_029718465.1	Citrobacter braakii	57706
GCA_029719125.1	Citrobacter braakii	57706
GCA_029719805.1	Citrobacter braakii	57706
GCA_032935635.1	Citrobacter braakii	57706
GCA_016893685.1	Citrobacter cronae	1748967
GCA_029338175.1	Citrobacter enshiensis	2971264
GCA_019048065.1	Citrobacter farmeri	67824
GCA_019803045.1	Citrobacter farmeri	67824
GCA_000783995.2	Citrobacter freundii	546
GCA_001702455.1	Citrobacter freundii	546
GCA_002215385.1	Citrobacter freundii	546
GCA_002946635.1	Citrobacter freundii	546
GCA_003665675.1	Citrobacter freundii	546
GCA_003812345.1	Citrobacter freundii	546
GCA_003937345.2	Citrobacter freundii	546
GCA_004103775.1	Citrobacter freundii	546
GCA_004792475.1	Citrobacter freundii	546
GCA_005960425.1	Citrobacter freundii	546
GCA_009664065.1	Citrobacter freundii	546
GCA_009856695.1	Citrobacter freundii	546
GCA_010365585.1	Citrobacter freundii	546
GCA_013371705.1	Citrobacter freundii	546
GCA_013389635.1	Citrobacter freundii	546
GCA_013390245.1	Citrobacter freundii	546
GCA_013612875.1	Citrobacter freundii	546
GCA_013705425.1	Citrobacter freundii	546
GCA_013724765.1	Citrobacter freundii	546
GCA_013730455.1	Citrobacter freundii	546
GCA_013738135.1	Citrobacter freundii	546
GCA_013741395.1	Citrobacter freundii	546
GCA_013743055.1	Citrobacter freundii	546
GCA_013748855.1	Citrobacter freundii	546
GCA_013751895.1	Citrobacter freundii	546
GCA_013781965.1	Citrobacter freundii	546
GCA_013784225.1	Citrobacter freundii	546
GCA_013785525.1	Citrobacter freundii	546
GCA_013786205.1	Citrobacter freundii	546
GCA_013792125.1	Citrobacter freundii	546
GCA_013798355.1	Citrobacter freundii	546
GCA_013801705.1	Citrobacter freundii	546
GCA_013815045.1	Citrobacter freundii	546
GCA_013816655.1	Citrobacter freundii	546
GCA_013826505.1	Citrobacter freundii	546
GCA_013828645.1	Citrobacter freundii	546
GCA_013897035.1	Citrobacter freundii	546
GCA_013899035.1	Citrobacter freundii	546
GCA_013899325.1	Citrobacter freundii	546
GCA_013899385.1	Citrobacter freundii	546
GCA_013899425.1	Citrobacter freundii	546
GCA_013925325.1	Citrobacter freundii	546
GCA_015134625.1	Citrobacter freundii	546
GCA_015910405.1	Citrobacter freundii	546
GCA_016505285.2	Citrobacter freundii	546
GCA_016893665.1	Citrobacter freundii	546
GCA_016893965.1	Citrobacter freundii	546
GCA_016894125.1	Citrobacter freundii	546
GCA_016939655.1	Citrobacter freundii	546
GCA_017086505.1	Citrobacter freundii	546
GCA_018502325.1	Citrobacter freundii	546
GCA_020695645.1	Citrobacter freundii	546
GCA_022023935.1	Citrobacter freundii	546
GCA_023203275.3	Citrobacter freundii	546
GCA_023374915.1	Citrobacter freundii	546
GCA_024138955.1	Citrobacter freundii	546
GCA_025999575.1	Citrobacter freundii	546
GCA_026240835.1	Citrobacter freundii	546
GCA_027271215.1	Citrobacter freundii	546
GCA_027595105.3	Citrobacter freundii	546
GCA_000648515.1	Citrobacter freundii CFNIH1	1333848
GCA_002880615.1	Citrobacter freundii complex sp. CFNIH2	2066049
GCA_002934505.1	Citrobacter freundii complex sp. CFNIH4	2077148
GCA_002903305.1	Citrobacter freundii complex sp. CFNIH9	2077149
GCA_002208985.3	Citrobacter koseri	545
GCA_002947035.1	Citrobacter koseri	545
GCA_000018045.1	Citrobacter koseri ATCC BAA-895	290338
GCA_003665575.1	Citrobacter pasteurii	1563222
GCA_004801555.1	Citrobacter portucalensis	1639133
GCA_008693605.1	Citrobacter portucalensis	1639133
GCA_009730355.1	Citrobacter portucalensis	1639133
GCA_010319905.2	Citrobacter portucalensis	1639133
GCA_015135075.1	Citrobacter portucalensis	1639133
GCA_014596895.2	Citrobacter sp. C1	2769343
GCA_014596815.2	Citrobacter sp. C13	2769347
GCA_002934585.1	Citrobacter sp. CFNIH10	1920110
GCA_003204265.1	Citrobacter sp. CRE-46	1703250
GCA_001559235.2	Citrobacter sp. FDAARGOS_156	1702170
GCA_009905315.1	Citrobacter sp. LUTT5	2697370
GCA_001037485.3	Citrobacter sp. MGH105	1686380
GCA_013889875.1	Citrobacter sp. RHB21-C01	2742622
GCA_013836145.1	Citrobacter sp. RHB25-C09	2742624
GCA_013816515.1	Citrobacter sp. RHB35-C21	2742626
GCA_013814485.1	Citrobacter sp. RHB36-C18	2742627
GCA_013786345.1	Citrobacter sp. RHBSTW-00229	2742641
GCA_013747755.1	Citrobacter sp. RHBSTW-00524	2742653
GCA_013739755.1	Citrobacter sp. RHBSTW-00570	2742655
GCA_013784065.1	Citrobacter sp. RHBSTW-00599	2742657
GCA_013733095.1	Citrobacter sp. RHBSTW-00696	2742662
GCA_013925725.1	Citrobacter sp. RHBSTW-00848	2742665
GCA_013728515.1	Citrobacter sp. RHBSTW-00881	2742667
GCA_013728095.1	Citrobacter sp. RHBSTW-00887	2742668
GCA_013783065.1	Citrobacter sp. RHBSTW-00986	2742675
GCA_009649935.1	Citrobacter sp. S40-1-2	2664854
GCA_011602505.1	Citrobacter sp. Y3	2716879
GCA_009363175.1	Citrobacter telavivensis	2653932
GCA_004684345.1	Citrobacter tructae	2562449
GCA_002025225.1	Citrobacter werkmanii	67827
GCA_008693645.1	Citrobacter werkmanii	67827
GCA_003255895.1	Citrobacter youngae	133448
GCA_010119415.2	Citrobacter youngae	133448
GCA_001277255.1	Cronobacter condimenti 1330	1073999
GCA_001277235.1	Cronobacter dublinensis subsp. dublinensis LMG 23823	1159554
GCA_000409345.2	Cronobacter dublinensis subsp. lactaridi LMG 23825	1159496
GCA_000409365.2	Cronobacter dublinensis subsp. lausannensis LMG 23824	1159560
GCA_001277215.2	Cronobacter malonaticus LMG 23826	1159491
GCA_001277195.1	Cronobacter muytjensii ATCC 51329	1159613
GCA_001735615.2	Cronobacter sakazakii	28141
GCA_002071765.2	Cronobacter sakazakii	28141
GCA_003516105.2	Cronobacter sakazakii	28141
GCA_003516125.3	Cronobacter sakazakii	28141
GCA_003955925.1	Cronobacter sakazakii	28141
GCA_000263215.1	Cronobacter sakazakii ES15	1138308
GCA_008932145.1	Cronobacter sp. JZ38	1906275
GCA_001922905.2	Cronobacter turicensis	413502
GCA_007845795.2	Cronobacter turicensis	413502
GCA_001277175.1	Cronobacter universalis NCTC 9529	1074000
GCA_000023565.1	Dickeya chrysanthemi Ech1591	561229
GCA_000406065.1	Dickeya chrysanthemi pv. parthenii NCPPB 516	1223571
GCA_003049785.1	Dickeya dadantii	204038
GCA_000406265.1	Dickeya dadantii NCPPB 3537	1224149
GCA_000406185.1	Dickeya dadantii subsp. dieffenbachiae NCPPB 2976	1223574
GCA_003403135.1	Dickeya dianthicola	204039
GCA_014893095.1	Dickeya dianthicola	204039
GCA_000758345.1	Dickeya fangzhongdai	1778540
GCA_002812485.1	Dickeya fangzhongdai	1778540
GCA_009873225.2	Dickeya fangzhongdai	1778540
GCA_000406045.1	Dickeya oryzae	1240404
GCA_000025065.1	Dickeya parazeae Ech586	590409
GCA_007858975.2	Dickeya poaceiphila	568768
GCA_001401705.2	Dickeya solani	1089444
GCA_001644705.1	Dickeya solani IPO 2222	1225786
GCA_000406205.1	Dickeya sp. NCPPB 3274	568766
GCA_002887555.1	Dickeya zeae	204042
GCA_012278405.1	Dickeya zeae	204042
GCA_012278555.1	Dickeya zeae	204042
GCA_000816045.1	Dickeya zeae EC1	1427366
GCA_000406325.1	Dickeya zeae MK19	1224153
GCA_000406225.1	Dickeya zeae NCPPB 3531	1224146
GCA_000400525.1	Dickeya zeae NCPPB 3532	1224147
GCA_001517405.1	Duffyella gerundensis	1619313
GCA_000264765.2	Edwardsiella anguillarum ET080813	667120
GCA_003074995.2	Edwardsiella ictaluri	67780
GCA_001521715.1	Enterobacter asburiae	61645
GCA_001617645.1	Enterobacter asburiae	61645
GCA_003940765.1	Enterobacter asburiae	61645
GCA_007035645.1	Enterobacter asburiae	61645
GCA_007035805.1	Enterobacter asburiae	61645
GCA_009755685.1	Enterobacter asburiae	61645
GCA_009811955.2	Enterobacter asburiae	61645
GCA_013784425.1	Enterobacter asburiae	61645
GCA_004804375.1	Enterobacter bugandensis	881260
GCA_004804395.1	Enterobacter bugandensis	881260
GCA_002850575.1	Enterobacter cancerogenus	69218
GCA_009648915.1	Enterobacter cancerogenus	69218
GCA_001984825.2	Enterobacter chengduensis	2494701
GCA_001562175.1	Enterobacter cloacae	550
GCA_002197345.1	Enterobacter cloacae	550
GCA_002303275.1	Enterobacter cloacae	550
GCA_003573505.1	Enterobacter cloacae	550
GCA_003719615.1	Enterobacter cloacae	550
GCA_004135955.1	Enterobacter cloacae	550
GCA_004193715.1	Enterobacter cloacae	550
GCA_004801535.1	Enterobacter cloacae	550
GCA_009707405.1	Enterobacter cloacae	550
GCA_012974405.1	Enterobacter cloacae	550
GCA_013375935.1	Enterobacter cloacae	550
GCA_013750175.1	Enterobacter cloacae	550
GCA_014169295.1	Enterobacter cloacae	550
GCA_014169315.1	Enterobacter cloacae	550
GCA_014169815.1	Enterobacter cloacae	550
GCA_002947755.1	Enterobacter cloacae complex sp.	2027919
GCA_003204095.1	Enterobacter cloacae complex sp.	2027919
GCA_003010695.1	Enterobacter cloacae complex sp. FDA-CDC-AR_0132	2077137
GCA_003071645.1	Enterobacter cloacae complex sp. FDA-CDC-AR_0164	2077136
GCA_002356475.1	Enterobacter cloacae subsp. cloacae	336306
GCA_000235765.3	Enterobacter cloacae subsp. dissolvens SDM	1104326
GCA_008364625.2	Enterobacter dykesii	2797506
GCA_000210775.1	Enterobacter hormaechei	158836
GCA_003264955.1	Enterobacter hormaechei	158836
GCA_003408575.1	Enterobacter hormaechei	158836
GCA_003660125.1	Enterobacter hormaechei	158836
GCA_003937295.2	Enterobacter hormaechei	158836
GCA_004118875.1	Enterobacter hormaechei	158836
GCA_005217155.2	Enterobacter hormaechei	158836
GCA_006385655.1	Enterobacter hormaechei	158836
GCA_008370065.2	Enterobacter hormaechei	158836
GCA_009738085.1	Enterobacter hormaechei	158836
GCA_012975085.1	Enterobacter hormaechei	158836
GCA_013046845.1	Enterobacter hormaechei	158836
GCA_013625435.1	Enterobacter hormaechei	158836
GCA_013629455.1	Enterobacter hormaechei	158836
GCA_013635495.1	Enterobacter hormaechei	158836
GCA_013738375.1	Enterobacter hormaechei	158836
GCA_001729745.1	Enterobacter hormaechei subsp. hoffmannii	1812934
GCA_002968455.1	Enterobacter hormaechei subsp. hoffmannii	1812934
GCA_000807425.4	Enterobacter hormaechei subsp. steigerwaltii	299766
GCA_000814125.3	Enterobacter hormaechei subsp. steigerwaltii	299766
GCA_007556795.1	Enterobacter hormaechei subsp. steigerwaltii	299766
GCA_014931695.1	Enterobacter hormaechei subsp. xiangfangensis	1296536
GCA_003594935.2	Enterobacter huaxiensis	2494702
GCA_001729765.1	Enterobacter kobei	208224
GCA_014041955.1	Enterobacter kobei	208224
GCA_015135855.1	Enterobacter kobei	208224
GCA_000239975.1	Enterobacter ludwigii	299767
GCA_000512375.1	Enterobacter ludwigii	299767
GCA_001750725.1	Enterobacter ludwigii	299767
GCA_002025685.1	Enterobacter ludwigii	299767
GCA_006385915.1	Enterobacter ludwigii	299767
GCA_013375975.1	Enterobacter ludwigii	299767
GCA_009176645.1	Enterobacter oligotrophicus	2478464
GCA_013376835.1	Enterobacter pasteurii	3029761
GCA_000807415.4	Enterobacter roggenkampii	1812935
GCA_001729805.1	Enterobacter roggenkampii	1812935
GCA_002211685.1	Enterobacter roggenkampii	1812935
GCA_004684365.1	Enterobacter roggenkampii	1812935
GCA_013389415.1	Enterobacter roggenkampii	1812935
GCA_013403545.1	Enterobacter roggenkampii	1812935
GCA_013742615.1	Enterobacter roggenkampii	1812935
GCA_014490825.1	Enterobacter roggenkampii	1812935
GCA_009036245.1	Enterobacter sichuanensis	2071710
GCA_000224675.1	Enterobacter soli	885040
GCA_000016325.1	Enterobacter sp. 638	399742
GCA_014596715.2	Enterobacter sp. E12	2769348
GCA_000801755.2	Enterobacter sp. E20	1560339
GCA_008931465.1	Enterobacter sp. E76	2596949
GCA_002886105.1	Enterobacter sp. EA-1	2057026
GCA_001719105.1	Enterobacter sp. HK169	1868135
GCA_014298075.1	Enterobacter sp. JUb54	2724468
GCA_004006055.1	Enterobacter sp. N18-03635	2500132
GCA_000410515.1	Enterobacter sp. R4-368	1166130
GCA_013898335.1	Enterobacter sp. RHB15-C17	2742619
GCA_013927005.1	Enterobacter sp. RHBSTW-00175	2742639
GCA_013749735.1	Enterobacter sp. RHBSTW-00422	2742646
GCA_013782625.1	Enterobacter sp. RHBSTW-00994	2742676
GCA_001888805.2	Enterobacter sp. SA187	1914861
GCA_011765665.1	Enterobacter sp. SES19	2705458
GCA_002952735.2	Enterobacter sp. SGAir0187	2836161
GCA_010692925.1	Enterobacter sp. T2	2707174
GCA_011064805.1	Enterobacteriaceae bacterium A-F18	2045202
GCA_003530165.1	Enterobacteriaceae bacterium bta3-1	1265478
GCA_002903065.1	Enterobacteriaceae bacterium ENNIH1	2066051
GCA_002903045.1	Enterobacteriaceae bacterium ENNIH2	1920109
GCA_013457415.1	Enterobacteriaceae bacterium Kacie_13	2662179
GCA_000330845.1	Enterobacteriaceae bacterium strain FGI 57	693444
GCA_012567955.1	Enterobacteriaceae endosymbiont of Donacia bicoloricornis	2675772
GCA_012568845.1	Enterobacteriaceae endosymbiont of Donacia cincticornis	2675773
GCA_012569925.1	Enterobacteriaceae endosymbiont of Donacia cinerea	2675774
GCA_012570365.1	Enterobacteriaceae endosymbiont of Donacia clavipes	2675775
GCA_012569785.1	Enterobacteriaceae endosymbiont of Donacia crassipes	2675776
GCA_012570745.1	Enterobacteriaceae endosymbiont of Donacia dentata	2675777
GCA_012567545.1	Enterobacteriaceae endosymbiont of Donacia fulgens	2675778
GCA_012567685.1	Enterobacteriaceae endosymbiont of Donacia marginata	2675779
GCA_012569525.1	Enterobacteriaceae endosymbiont of Donacia piscatrix	2675780
GCA_012570145.1	Enterobacteriaceae endosymbiont of Donacia provostii	2675781
GCA_012569285.1	Enterobacteriaceae endosymbiont of Donacia proxima	2675782
GCA_012570535.1	Enterobacteriaceae endosymbiont of Donacia semicuprea	2675783
GCA_012568645.1	Enterobacteriaceae endosymbiont of Donacia simplex	2675784
GCA_012569045.1	Enterobacteriaceae endosymbiont of Donacia sparganii	2675785
GCA_012568245.1	Enterobacteriaceae endosymbiont of Donacia thalassina	2675786
GCA_012571135.1	Enterobacteriaceae endosymbiont of Donacia tomentosa	2675787
GCA_012570965.1	Enterobacteriaceae endosymbiont of Donacia versicolorea	2675788
GCA_012568445.1	Enterobacteriaceae endosymbiont of Donacia vulgaris	2675789
GCA_012571605.1	Enterobacteriaceae endosymbiont of Macroplea appendiculata	2675790
GCA_012571345.1	Enterobacteriaceae endosymbiont of Macroplea mutica	2675791
GCA_012571795.1	Enterobacteriaceae endosymbiont of Neohaemonia nigricornis	2675792
GCA_012563325.1	Enterobacteriaceae endosymbiont of Plateumaris braccata	2675793
GCA_012563145.1	Enterobacteriaceae endosymbiont of Plateumaris consimilis	2675794
GCA_012562765.1	Enterobacteriaceae endosymbiont of Plateumaris pusilla	2675795
GCA_012562965.1	Enterobacteriaceae endosymbiont of Plateumaris rustica	2675796
GCA_012562605.1	Enterobacteriaceae endosymbiont of Plateumaris sericea	2675797
GCA_008728215.1	Erwinia billingiae	182337
GCA_000196615.1	Erwinia billingiae Eb661	634500
GCA_002952315.1	Erwinia pyrifoliae	79967
GCA_009738185.1	Erwinia sorbitola	2681984
GCA_000165815.1	Erwinia sp. Ejp617	215689
GCA_004551645.1	Erwinia sp. QL-Z3	2547962
GCA_000026185.1	Erwinia tasmaniensis Et1/99	465817
GCA_002741375.1	Escherichia albertii	208962
GCA_003312545.2	Escherichia albertii	208962
GCA_003316815.2	Escherichia albertii	208962
GCA_003864075.1	Escherichia albertii	208962
GCA_003864095.1	Escherichia albertii	208962
GCA_012161415.2	Escherichia albertii	208962
GCA_000599705.1	Escherichia coli	562
GCA_001542675.2	Escherichia coli	562
GCA_001677475.2	Escherichia coli	562
GCA_001677515.1	Escherichia coli	562
GCA_001679985.1	Escherichia coli	562
GCA_001900355.1	Escherichia coli	562
GCA_001900535.1	Escherichia coli	562
GCA_001900985.1	Escherichia coli	562
GCA_001901025.1	Escherichia coli	562
GCA_001901445.1	Escherichia coli	562
GCA_001938625.2	Escherichia coli	562
GCA_002011985.1	Escherichia coli	562
GCA_002012105.1	Escherichia coli	562
GCA_002057355.1	Escherichia coli	562
GCA_002211725.1	Escherichia coli	562
GCA_002310635.1	Escherichia coli	562
GCA_002494365.2	Escherichia coli	562
GCA_002803805.2	Escherichia coli	562
GCA_002853965.1	Escherichia coli	562
GCA_002854065.1	Escherichia coli	562
GCA_002903105.1	Escherichia coli	562
GCA_002948655.1	Escherichia coli	562
GCA_002951735.1	Escherichia coli	562
GCA_002952095.1	Escherichia coli	562
GCA_003017765.1	Escherichia coli	562
GCA_003017885.1	Escherichia coli	562
GCA_003018235.1	Escherichia coli	562
GCA_003018255.1	Escherichia coli	562
GCA_003018295.1	Escherichia coli	562
GCA_003018335.1	Escherichia coli	562
GCA_003018635.1	Escherichia coli	562
GCA_003018815.1	Escherichia coli	562
GCA_003018955.1	Escherichia coli	562
GCA_003019035.1	Escherichia coli	562
GCA_003019195.1	Escherichia coli	562
GCA_003342715.1	Escherichia coli	562
GCA_003399775.2	Escherichia coli	562
GCA_003402955.1	Escherichia coli	562
GCA_003410275.1	Escherichia coli	562
GCA_003790525.1	Escherichia coli	562
GCA_003991155.1	Escherichia coli	562
GCA_004006575.1	Escherichia coli	562
GCA_004014735.1	Escherichia coli	562
GCA_004924275.1	Escherichia coli	562
GCA_005393605.2	Escherichia coli	562
GCA_005396225.2	Escherichia coli	562
GCA_007998065.1	Escherichia coli	562
GCA_007998085.1	Escherichia coli	562
GCA_007998105.1	Escherichia coli	562
GCA_007998125.1	Escherichia coli	562
GCA_008065435.1	Escherichia coli	562
GCA_008761495.2	Escherichia coli	562
GCA_009217905.1	Escherichia coli	562
GCA_009671105.1	Escherichia coli	562
GCA_009762515.1	Escherichia coli	562
GCA_009905115.1	Escherichia coli	562
GCA_009909465.1	Escherichia coli	562
GCA_009949705.1	Escherichia coli	562
GCA_009950125.1	Escherichia coli	562
GCA_009950805.1	Escherichia coli	562
GCA_010668985.1	Escherichia coli	562
GCA_010669025.1	Escherichia coli	562
GCA_011045215.1	Escherichia coli	562
GCA_011045235.1	Escherichia coli	562
GCA_011306375.1	Escherichia coli	562
GCA_011915165.2	Escherichia coli	562
GCA_011996085.1	Escherichia coli	562
GCA_012221365.1	Escherichia coli	562
GCA_012711215.2	Escherichia coli	562
GCA_012934515.1	Escherichia coli	562
GCA_013085185.1	Escherichia coli	562
GCA_013112335.1	Escherichia coli	562
GCA_013122565.1	Escherichia coli	562
GCA_013315715.1	Escherichia coli	562
GCA_013315835.1	Escherichia coli	562
GCA_013342905.2	Escherichia coli	562
GCA_013368055.1	Escherichia coli	562
GCA_013391825.1	Escherichia coli	562
GCA_013425955.1	Escherichia coli	562
GCA_013592195.1	Escherichia coli	562
GCA_013694345.1	Escherichia coli	562
GCA_013706285.1	Escherichia coli	562
GCA_013708935.1	Escherichia coli	562
GCA_013709175.1	Escherichia coli	562
GCA_013709935.1	Escherichia coli	562
GCA_013725375.1	Escherichia coli	562
GCA_013749975.1	Escherichia coli	562
GCA_013786185.1	Escherichia coli	562
GCA_013786785.1	Escherichia coli	562
GCA_013790405.1	Escherichia coli	562
GCA_013802065.1	Escherichia coli	562
GCA_013812575.1	Escherichia coli	562
GCA_013817105.1	Escherichia coli	562
GCA_013817505.1	Escherichia coli	562
GCA_013820695.1	Escherichia coli	562
GCA_013821385.1	Escherichia coli	562
GCA_013822225.1	Escherichia coli	562
GCA_013823335.1	Escherichia coli	562
GCA_013824535.1	Escherichia coli	562
GCA_013825525.1	Escherichia coli	562
GCA_013828065.1	Escherichia coli	562
GCA_013829665.1	Escherichia coli	562
GCA_013830785.1	Escherichia coli	562
GCA_013833345.1	Escherichia coli	562
GCA_013835405.1	Escherichia coli	562
GCA_013835945.1	Escherichia coli	562
GCA_013838005.1	Escherichia coli	562
GCA_013883175.1	Escherichia coli	562
GCA_013886735.1	Escherichia coli	562
GCA_013887475.1	Escherichia coli	562
GCA_013888395.1	Escherichia coli	562
GCA_013890995.1	Escherichia coli	562
GCA_013891675.1	Escherichia coli	562
GCA_013893255.1	Escherichia coli	562
GCA_013894415.1	Escherichia coli	562
GCA_013897255.1	Escherichia coli	562
GCA_013898635.1	Escherichia coli	562
GCA_013898975.1	Escherichia coli	562
GCA_013899015.1	Escherichia coli	562
GCA_013899095.1	Escherichia coli	562
GCA_013899285.1	Escherichia coli	562
GCA_013899585.1	Escherichia coli	562
GCA_013899725.1	Escherichia coli	562
GCA_013899785.1	Escherichia coli	562
GCA_013900045.1	Escherichia coli	562
GCA_013900085.1	Escherichia coli	562
GCA_013900285.1	Escherichia coli	562
GCA_013928845.1	Escherichia coli	562
GCA_014108905.1	Escherichia coli	562
GCA_014109045.1	Escherichia coli	562
GCA_014169915.1	Escherichia coli	562
GCA_014171015.1	Escherichia coli	562
GCA_014217035.1	Escherichia coli	562
GCA_014217115.1	Escherichia coli	562
GCA_014904175.2	Escherichia coli	562
GCA_000027125.1	Escherichia coli 042	216592
GCA_000026305.1	Escherichia coli ED1a	585397
GCA_002983645.1	Escherichia coli O104:H4	1038927
GCA_000026545.1	Escherichia coli O127:H6 str. E2348/69	574521
GCA_000017745.1	Escherichia coli O139:H28 str. E24377A	331111
GCA_000671295.1	Escherichia coli O145:H28 str. RM12581	1248823
GCA_000008865.2	Escherichia coli O157:H7 str. Sakai	386585
GCA_002741435.1	Escherichia coli O169:H41	1446701
GCA_014770895.1	Escherichia coli O18ac:H14	2773705
GCA_014771275.1	Escherichia coli O19:H7	2773707
GCA_002741195.1	Escherichia coli O6:H16	1446746
GCA_000005845.2	Escherichia coli str. K-12 substr. MG1655	511145
GCA_003382705.1	Escherichia fergusonii	564
GCA_003944565.2	Escherichia fergusonii	564
GCA_008064875.1	Escherichia fergusonii	564
GCA_008064895.1	Escherichia fergusonii	564
GCA_008064915.1	Escherichia fergusonii	564
GCA_013591455.1	Escherichia fergusonii	564
GCA_013596835.1	Escherichia fergusonii	564
GCA_013713585.1	Escherichia fergusonii	564
GCA_013801845.1	Escherichia fergusonii	564
GCA_013812875.1	Escherichia fergusonii	564
GCA_013819325.1	Escherichia fergusonii	564
GCA_013820465.1	Escherichia fergusonii	564
GCA_013829265.1	Escherichia fergusonii	564
GCA_013834165.1	Escherichia fergusonii	564
GCA_013836325.1	Escherichia fergusonii	564
GCA_013838465.1	Escherichia fergusonii	564
GCA_013886195.1	Escherichia fergusonii	564
GCA_013892435.1	Escherichia fergusonii	564
GCA_013746655.1	Escherichia marmotae	1499973
GCA_005843885.1	Escherichia sp. E4742	2044467
GCA_012584495.1	Escherichia sp. SCLE84	2725997
GCA_014233485.1	Ewingella americana	41202
GCA_003367375.1	Gallaecimonas mangrovi	2291597
GCA_002291425.1	Gibbsiella quercinecans	929813
GCA_001636255.1	Hafnia alvei	569
GCA_004328605.1	Hafnia alvei	569
GCA_011617105.1	Hafnia alvei	569
GCA_000597785.2	Hafnia alvei FB1	1453496
GCA_001559255.2	Hafnia paralvei	546367
GCA_005671395.1	Jejuibacter calystegiae	2579935
GCA_001021995.1	Klebsiella aerogenes	548
GCA_001571545.2	Klebsiella aerogenes	548
GCA_002591115.1	Klebsiella aerogenes	548
GCA_002796405.1	Klebsiella aerogenes	548
GCA_002796425.1	Klebsiella aerogenes	548
GCA_002946615.1	Klebsiella aerogenes	548
GCA_003071285.1	Klebsiella aerogenes	548
GCA_006874725.1	Klebsiella aerogenes	548
GCA_008727695.1	Klebsiella aerogenes	548
GCA_009937725.1	Klebsiella aerogenes	548
GCA_011067245.1	Klebsiella aerogenes	548
GCA_011604725.1	Klebsiella aerogenes	548
GCA_013925105.1	Klebsiella aerogenes	548
GCA_014169215.1	Klebsiella aerogenes	548
GCA_006711645.1	Klebsiella electrica	1259973
GCA_013606065.1	Klebsiella grimontii	2058152
GCA_013730235.1	Klebsiella grimontii	2058152
GCA_013735435.1	Klebsiella grimontii	2058152
GCA_003261575.2	Klebsiella huaxiensis	2153354
GCA_003074075.1	Klebsiella michiganensis	1134687
GCA_004102625.1	Klebsiella michiganensis	1134687
GCA_009930855.1	Klebsiella michiganensis	1134687
GCA_010093005.1	Klebsiella michiganensis	1134687
GCA_013610655.1	Klebsiella michiganensis	1134687
GCA_013732655.1	Klebsiella michiganensis	1134687
GCA_014050515.2	Klebsiella michiganensis	1134687
GCA_000276705.2	Klebsiella michiganensis E718	1191061
GCA_001022195.1	Klebsiella oxytoca	571
GCA_001548355.1	Klebsiella oxytoca	571
GCA_002906395.1	Klebsiella oxytoca	571
GCA_002906415.1	Klebsiella oxytoca	571
GCA_009707385.1	Klebsiella oxytoca	571
GCA_013737205.1	Klebsiella oxytoca	571
GCA_001548315.1	Klebsiella pneumoniae	573
GCA_001663455.1	Klebsiella pneumoniae	573
GCA_001676825.1	Klebsiella pneumoniae	573
GCA_001704235.1	Klebsiella pneumoniae	573
GCA_002055765.1	Klebsiella pneumoniae	573
GCA_002258175.2	Klebsiella pneumoniae	573
GCA_002636215.1	Klebsiella pneumoniae	573
GCA_002753015.1	Klebsiella pneumoniae	573
GCA_002871025.1	Klebsiella pneumoniae	573
GCA_002903025.1	Klebsiella pneumoniae	573
GCA_003010595.1	Klebsiella pneumoniae	573
GCA_003363735.2	Klebsiella pneumoniae	573
GCA_003408615.1	Klebsiella pneumoniae	573
GCA_003443755.1	Klebsiella pneumoniae	573
GCA_003571525.1	Klebsiella pneumoniae	573
GCA_003660205.1	Klebsiella pneumoniae	573
GCA_003692695.1	Klebsiella pneumoniae	573
GCA_004801235.1	Klebsiella pneumoniae	573
GCA_008386255.1	Klebsiella pneumoniae	573
GCA_009740025.1	Klebsiella pneumoniae	573
GCA_009740045.1	Klebsiella pneumoniae	573
GCA_009740085.1	Klebsiella pneumoniae	573
GCA_009931035.1	Klebsiella pneumoniae	573
GCA_010183705.1	Klebsiella pneumoniae	573
GCA_011006575.1	Klebsiella pneumoniae	573
GCA_012971935.1	Klebsiella pneumoniae	573
GCA_012971955.1	Klebsiella pneumoniae	573
GCA_013305325.1	Klebsiella pneumoniae	573
GCA_013426775.1	Klebsiella pneumoniae	573
GCA_013611495.1	Klebsiella pneumoniae	573
GCA_013734035.1	Klebsiella pneumoniae	573
GCA_013811445.1	Klebsiella pneumoniae	573
GCA_014170935.1	Klebsiella pneumoniae	573
GCA_002251875.3	Klebsiella pneumoniae subsp. pneumoniae	72407
GCA_003285145.1	Klebsiella pneumoniae subsp. pneumoniae	72407
GCA_000240185.2	Klebsiella pneumoniae subsp. pneumoniae HS11286	1125630
GCA_000695935.1	Klebsiella pneumoniae subsp. pneumoniae KPNIH27	1328324
GCA_000967845.1	Klebsiella pneumoniae subsp. rhinoscleromatis SB3432	861365
GCA_002239895.2	Klebsiella quasipneumoniae	1463165
GCA_002953295.1	Klebsiella quasipneumoniae	1463165
GCA_003146685.1	Klebsiella quasipneumoniae	1463165
GCA_003443835.1	Klebsiella quasipneumoniae	1463165
GCA_003990375.1	Klebsiella quasipneumoniae	1463165
GCA_008807175.1	Klebsiella quasipneumoniae	1463165
GCA_009002435.1	Klebsiella quasipneumoniae	1463165
GCA_009387795.1	Klebsiella quasipneumoniae	1463165
GCA_013624775.1	Klebsiella quasipneumoniae	1463165
GCA_013706815.1	Klebsiella quasipneumoniae	1463165
GCA_014168875.1	Klebsiella quasipneumoniae	1463165
GCA_014169135.1	Klebsiella quasipneumoniae	1463165
GCA_014169255.1	Klebsiella quasipneumoniae	1463165
GCA_014170655.1	Klebsiella quasipneumoniae	1463165
GCA_014189245.1	Klebsiella quasipneumoniae	1463165
GCA_002269255.1	Klebsiella quasivariicola	2026240
GCA_001753185.1	Klebsiella sp. LTGPAF-6F	1905288
GCA_004010915.1	Klebsiella sp. LY	2015795
GCA_013736875.1	Klebsiella sp. RHBSTW-00464	2742649
GCA_015135575.1	Klebsiella sp. STW0522-44	2681387
GCA_014168815.1	Klebsiella sp. WP3-W18-ESBL-02	2675710
GCA_014169515.1	Klebsiella sp. WP7-S18-CRE-02	2675716
GCA_014169755.1	Klebsiella sp. WP8-S18-ESBL-06	2675726
GCA_000019565.1	Klebsiella variicola	244366
GCA_000714635.1	Klebsiella variicola	244366
GCA_000941635.2	Klebsiella variicola	244366
GCA_002164805.3	Klebsiella variicola	244366
GCA_003429625.1	Klebsiella variicola	244366
GCA_004014895.1	Klebsiella variicola	244366
GCA_008693465.1	Klebsiella variicola	244366
GCA_010365565.1	Klebsiella variicola	244366
GCA_014217415.1	Klebsiella variicola	244366
GCA_015099135.1	Kluyvera ascorbata	51288
GCA_002211745.1	Kluyvera genomosp. 3	2774055
GCA_011765685.1	Kluyvera genomosp. 3	2774055
GCA_009649915.1	Kluyvera intermedia	61648
GCA_009363135.1	Kosakonia arachidis	551989
GCA_002250015.1	Kosakonia cowanii	208223
GCA_004089895.1	Kosakonia cowanii	208223
GCA_001975225.1	Kosakonia cowanii JCM 10956 = DSM 18146	1300165
GCA_001658025.2	Kosakonia oryzae	497725
GCA_008330085.1	Kosakonia radicincitans	283686
GCA_001683395.1	Kosakonia sacchari	1158459
GCA_009914275.1	Kosakonia sacchari	1158459
GCA_000300455.4	Kosakonia sacchari SP1	1235834
GCA_003864115.1	Kosakonia sp. CCTCC M2018092	2492396
GCA_013085925.1	Kosakonia sp. MUSA4	2067958
GCA_014490785.1	Kosakonia sp. SMBL-WEM22	2725560
GCA_004295325.1	Leclercia adecarboxylata	83655
GCA_006171285.1	Leclercia adecarboxylata	83655
GCA_006874705.1	Leclercia adecarboxylata	83655
GCA_008807335.1	Leclercia adecarboxylata	83655
GCA_008931385.1	Leclercia adecarboxylata	83655
GCA_008931445.1	Leclercia adecarboxylata	83655
GCA_011045715.1	Leclercia adecarboxylata	83655
GCA_011387015.1	Leclercia adecarboxylata	83655
GCA_014489435.1	Leclercia adecarboxylata	83655
GCA_009734485.1	Leclercia sp. 119287	2681308
GCA_011290365.1	Leclercia sp. 29361	2714951
GCA_009734465.1	Leclercia sp. J807	2681307
GCA_002902985.1	Leclercia sp. LSNIH1	1920114
GCA_002935105.1	Leclercia sp. LSNIH3	1920116
GCA_003336325.1	Leclercia sp. W17	2282309
GCA_003336345.1	Leclercia sp. W6	2282310
GCA_001652505.2	Lelliottia amnigena	61646
GCA_002271215.1	Lelliottia jeotgali	1907578
GCA_003051885.1	Lelliottia sp. WB101	2153385
GCA_003096015.2	Limnobaculum parvum	2172103
GCA_004295645.1	Limnobaculum zhutongyuii	2498113
GCA_003515985.1	Lonsdalea britannica	1082704
GCA_002953195.1	Mixta gaviniae	665914
GCA_009914055.1	Mixta intestinalis	1615494
GCA_009914075.1	Mixta theicola	1458355
GCA_002386305.1	Morganella morganii	582
GCA_002620965.1	Morganella morganii	582
GCA_002891475.1	Morganella morganii	582
GCA_003071325.1	Morganella morganii	582
GCA_010748915.1	Morganella morganii	582
GCA_006094455.1	Morganella morganii subsp. morganii	180434
GCA_000023545.1	Musicola paradisiaca Ech703	579405
GCA_005491205.1	Nissabacter sp. SGAir0207	2126321
GCA_001586165.1	Obesumbacterium proteus	82983
GCA_001709315.1	Pantoea agglomerans	549
GCA_003704305.1	Pantoea agglomerans	549
GCA_003860325.1	Pantoea agglomerans	549
GCA_004136415.1	Pantoea agglomerans	549
GCA_010523255.1	Pantoea agglomerans	549
GCA_010667995.2	Pantoea agglomerans	549
GCA_014839085.2	Pantoea agglomerans	549
GCA_014839205.2	Pantoea agglomerans	549
GCA_014839525.2	Pantoea agglomerans	549
GCA_014841465.2	Pantoea agglomerans	549
GCA_014842695.2	Pantoea agglomerans	549
GCA_001662025.2	Pantoea agglomerans pv. betae	77834
GCA_001661985.2	Pantoea agglomerans pv. gypsophilae	48984
GCA_002101395.1	Pantoea alhagi	1891675
GCA_002224585.2	Pantoea ananatis	553
GCA_002952035.2	Pantoea ananatis	553
GCA_004028255.1	Pantoea ananatis	553
GCA_013364135.1	Pantoea ananatis	553
GCA_000233595.1	Pantoea ananatis PA13	1095774
GCA_011395035.1	Pantoea cypripedii	55209
GCA_009362975.1	Pantoea dispersa	59814
GCA_009646115.1	Pantoea eucalypti	470933
GCA_009728735.1	Pantoea phytobeneficialis	2052056
GCA_000759475.1	Pantoea rwandensis	1076550
GCA_000175935.2	Pantoea sp. At-9b	592316
GCA_007981265.1	Pantoea sp. CCBC3-3-1	2490851
GCA_000784965.1	Pantoea sp. PSNIH2	1484157
GCA_005281435.1	Pantoea sp. SO10	2575375
GCA_011044475.1	Pantoea stewartii	66269
GCA_002082215.1	Pantoea stewartii subsp. stewartii DC283	660596
GCA_001506165.1	Pantoea vagans	470934
GCA_001558735.2	Pantoea vagans	470934
GCA_003032455.1	Pantoea vagans	470934
GCA_004792415.1	Pantoea vagans	470934
GCA_000148935.1	Pantoea vagans C9-1	712898
GCA_013285385.1	Paramixta manurensis	2740817
GCA_003382565.3	Pectobacterium aquaticum	2204145
GCA_003382625.3	Pectobacterium aquaticum	2204145
GCA_000740965.1	Pectobacterium atrosepticum	29471
GCA_000011605.1	Pectobacterium atrosepticum SCRI1043	218491
GCA_001932635.1	Pectobacterium brasiliense	180957
GCA_002068115.1	Pectobacterium brasiliense	180957
GCA_002764035.1	Pectobacterium brasiliense	180957
GCA_009873295.1	Pectobacterium brasiliense	180957
GCA_009931555.1	Pectobacterium brasiliense	180957
GCA_013488025.1	Pectobacterium carotovorum	554
GCA_007833835.1	Pectobacterium carotovorum subsp. carotovorum	555
GCA_009931215.1	Pectobacterium carotovorum subsp. carotovorum	555
GCA_000023605.1	Pectobacterium carotovorum subsp. carotovorum PC1	561230
GCA_000294535.1	Pectobacterium carotovorum subsp. carotovorum PCC21	1218933
GCA_000769535.1	Pectobacterium odoriferum	78398
GCA_009931295.1	Pectobacterium odoriferum	78398
GCA_000260925.1	Pectobacterium parmentieri	1905730
GCA_001742145.1	Pectobacterium parmentieri	1905730
GCA_009931535.1	Pectobacterium parmentieri	1905730
GCA_000024645.1	Pectobacterium parmentieri WPP163	561231
GCA_003312355.2	Pectobacterium peruviense	2066479
GCA_002288545.1	Pectobacterium polaris	2042057
GCA_002307355.1	Pectobacterium polaris	2042057
GCA_012427845.1	Pectobacterium punjabense	2108399
GCA_014946775.2	Pectobacterium quasiaquaticum	2774015
GCA_002921235.2	Pectobacterium versatile	2488639
GCA_003031305.1	Pectobacterium versatile	2488639
GCA_003571485.1	Pectobacterium versatile	2488639
GCA_003932035.1	Pectobacterium versatile	2488639
GCA_001742185.1	Pectobacterium wasabiae CFBP 3304	1175631
GCA_000196475.1	Photorhabdus asymbiotica	291112
GCA_003343245.1	Photorhabdus laumondii subsp. laumondii	141679
GCA_001010285.1	Photorhabdus thracensis	230089
GCA_012923785.1	Phytobacter diazotrophicus	395631
GCA_003925915.1	Phytobacter sp. MRY16-398	2487150
GCA_003073275.1	Phytobacter sp. SCO41	1756993
GCA_001022135.1	Phytobacter ursingii	1972431
GCA_000180175.2	Plautia stali symbiont	891974
GCA_003019855.1	Plesiomonas shigelloides	703
GCA_012273295.1	Plesiomonas shigelloides	703
GCA_014854595.1	Plesiomonas shigelloides	703
GCA_000757785.1	Pluralibacter gergoviae	61647
GCA_003019925.1	Pluralibacter gergoviae	61647
GCA_001026985.1	Pragia fontium	82985
GCA_000463345.3	Prodigiosinella confusarubida	104623
GCA_009914335.1	Proteus columbae	1987580
GCA_004116975.1	Proteus hauseri	183417
GCA_002180235.1	Proteus mirabilis	584
GCA_003194305.1	Proteus mirabilis	584
GCA_003855615.1	Proteus mirabilis	584
GCA_013256075.1	Proteus mirabilis	584
GCA_000069965.1	Proteus mirabilis HI4320	529507
GCA_011046025.1	Proteus sp. ZN5	2697019
GCA_011045835.1	Proteus terrae subsp. cibarius	626774
GCA_011045815.1	Proteus vulgaris	585
GCA_013283955.1	Proteus vulgaris	585
GCA_014250535.1	Proteus vulgaris	585
GCA_002393505.1	Providencia alcalifaciens	126385
GCA_013702185.1	Providencia alcalifaciens	126385
GCA_010318885.1	Providencia rettgeri	587
GCA_010320145.1	Providencia rettgeri	587
GCA_013694385.2	Providencia rettgeri	587
GCA_013702265.1	Providencia rettgeri	587
GCA_000314835.2	Providencia rettgeri Dmel1	1141663
GCA_000314895.2	Providencia sneebia DSM 19967	1141660
GCA_000187705.1	Rahnella aceris	2703885
GCA_000241955.1	Rahnella aquatilis CIP 78.65 = ATCC 33071	745277
GCA_002951615.1	Rahnella sikkimica	1805933
GCA_010365445.1	Raoultella ornithinolytica	54291
GCA_014170855.1	Raoultella ornithinolytica	54291
GCA_014764465.1	Raoultella ornithinolytica	54291
GCA_000783935.2	Raoultella planticola	575
GCA_008925805.1	Raoultella planticola	575
GCA_013462275.1	Raoultella planticola	575
GCA_015135635.1	Raoultella planticola	575
GCA_012029655.1	Raoultella terrigena	577
GCA_003935895.2	Scandinavium goeteborgense	1851514
GCA_000287335.1	secondary endosymbiont of Ctenarytaina eucalypti	1199245
GCA_000287355.1	secondary endosymbiont of Heteropsylla cubana	134287
GCA_001006005.1	Serratia fonticola	47917
GCA_001514455.1	Serratia fonticola	47917
GCA_002588845.1	Serratia fonticola	47917
GCA_005489985.1	Serratia fonticola	47917
GCA_011691375.1	Serratia fonticola	47917
GCA_013284015.3	Serratia fonticola	47917
GCA_000261045.2	Serratia inhibens PRI-2C	1154756
GCA_000975245.1	Serratia liquefaciens	614
GCA_001559135.2	Serratia liquefaciens	614
GCA_003074975.2	Serratia liquefaciens	614
GCA_006970665.1	Serratia liquefaciens	614
GCA_008364325.2	Serratia liquefaciens	614
GCA_014495865.1	Serratia liquefaciens	614
GCA_000422085.1	Serratia liquefaciens ATCC 27592	1346614
GCA_001932655.1	Serratia marcescens	615
GCA_002220635.1	Serratia marcescens	615
GCA_002220655.1	Serratia marcescens	615
GCA_002220715.1	Serratia marcescens	615
GCA_002810285.1	Serratia marcescens	615
GCA_002946295.1	Serratia marcescens	615
GCA_002996885.1	Serratia marcescens	615
GCA_003031545.1	Serratia marcescens	615
GCA_003032415.1	Serratia marcescens	615
GCA_003182655.1	Serratia marcescens	615
GCA_003186475.1	Serratia marcescens	615
GCA_003355135.1	Serratia marcescens	615
GCA_006711145.1	Serratia marcescens	615
GCA_006711525.1	Serratia marcescens	615
GCA_006842785.1	Serratia marcescens	615
GCA_012273115.1	Serratia marcescens	615
GCA_013112395.1	Serratia marcescens	615
GCA_013122155.1	Serratia marcescens	615
GCA_013256815.1	Serratia marcescens	615
GCA_013426135.1	Serratia marcescens	615
GCA_013426155.1	Serratia marcescens	615
GCA_014333335.1	Serratia marcescens	615
GCA_004768745.1	Serratia nematodiphila	458197
GCA_000648575.1	Serratia plymuthica	82996
GCA_013122215.1	Serratia plymuthica	82996
GCA_000176835.2	Serratia plymuthica 4Rx13	682634
GCA_000214235.1	Serratia plymuthica AS9	768492
GCA_000478545.1	Serratia plymuthica RVH1	1006598
GCA_009660185.1	Serratia proteamaculans	28151
GCA_004684265.1	Serratia quinivorans	137545
GCA_009817885.1	Serratia rhizosphaerae	2597702
GCA_001572725.1	Serratia rubidaea	61652
GCA_003668775.1	Serratia sp. 3ACOL1	2448483
GCA_003812745.1	Serratia sp. FDAARGOS_506	2420306
GCA_000330865.1	Serratia sp. FGI94	671990
GCA_000695995.1	Serratia sp. FS14	1327989
GCA_014298095.1	Serratia sp. JUb9	2724469
GCA_003691565.1	Serratia sp. P2ACOL2	2482769
GCA_001642805.2	Serratia surfactantfaciens	2741499
GCA_000821185.2	Serratia symbiotica	138074
GCA_008370165.1	Serratia symbiotica	138074
GCA_000238975.1	Serratia symbiotica str. 'Cinara cedri'	568817
GCA_014304635.1	Serratia ureilytica	300181
GCA_002950355.1	Shigella boydii	621
GCA_002949345.1	Shigella dysenteriae	622
GCA_002949715.1	Shigella dysenteriae	622
GCA_002950055.1	Shigella dysenteriae	622
GCA_000006925.2	Shigella flexneri 2a str. 301	198214
GCA_002950395.1	Shigella sonnei	624
GCA_000262305.1	Shimwellia blattae DSM 4481 = NBRC 105725	630626
GCA_000486025.2	Siccibacter turicensis	357233
GCA_000010085.1	Sodalis glossinidius str. 'morsitans'	343509
GCA_000517425.1	Sodalis praecaptivus	1239307
GCA_002163585.1	Tatumella citrea	53336
GCA_009762255.1	Tatumella sp. TA1	2487345
GCA_000008885.1	Wigglesworthia glossinidia endosymbiont of Glossina brevipalpis	36870
GCA_000247565.1	Wigglesworthia glossinidia endosymbiont of Glossina morsitans morsitans (Yale colony)	1142511
GCA_000973125.1	Xenorhabdus bovienii	40576
GCA_000027225.1	Xenorhabdus bovienii SS-2004	406818
GCA_000968195.1	Xenorhabdus doucetiae	351671
GCA_001721185.1	Xenorhabdus hominickii	351679
GCA_000252955.1	Xenorhabdus nematophila ATCC 19061	406817
GCA_000968175.1	Xenorhabdus poinarii G6	1354304
GCA_000834395.1	Yersinia aldovae 670-83	1453495
GCA_001047675.1	Yersinia aleksiciae	263819
GCA_009831415.1	Yersinia canariae	2607663
GCA_000834195.1	Yersinia enterocolitica	630
GCA_000968115.1	Yersinia enterocolitica (type O:5) str. YE53/03	1262462
GCA_000253175.1	Yersinia enterocolitica subsp. palearctica Y11	930944
GCA_001656035.1	Yersinia entomophaga	935293
GCA_002591195.1	Yersinia frederiksenii	29484
GCA_000597945.2	Yersinia hibernica	2339259
GCA_004124235.1	Yersinia hibernica	2339259
GCA_009730055.1	Yersinia intermedia	631
GCA_013282785.1	Yersinia kristensenii	28152
GCA_013282765.1	Yersinia massiliensis	419257
GCA_013282725.1	Yersinia mollaretii ATCC 43969	349967
GCA_000222975.1	Yersinia pestis A1122	1035377
GCA_003600645.1	Yersinia rochesterensis	1604335
GCA_000834455.1	Yersinia rohdei	29485
GCA_000834255.1	Yersinia ruckeri	29486
GCA_000582515.1	Yersinia similis	367190
GCA_012109195.1	Yokenella regensburgei	158877
GCA_040208185.1	Acerihabitans sp. KWT182	3157919
GCA_033977085.1	Apirhabdus apintestini	3049091
GCA_900343015.1	Arsenophonus endosymbiont of Aleurodicus dispersus	235559
GCA_052171275.1	Arsenophonus sp.	1872640
GCA_052401645.1	Arsenophonus sp.	1872640
GCA_040369615.1	Atlantibacter hermannii	565
GCA_900128725.1	Buchnera aphidicola	9
GCA_039388985.1	Buchnera aphidicola (Aphis aurantii)	1470492
GCA_039365365.1	Buchnera aphidicola (Astegopteryx bambusae)	1965425
GCA_039363085.1	Buchnera aphidicola (Ceratoglyphina bambusae)	1965431
GCA_039372665.1	Buchnera aphidicola (Ceratovacuna keduensis)	3075415
GCA_039829965.1	Buchnera aphidicola (Chaetogeoica yunlongensis)	3093901
GCA_039370165.1	Buchnera aphidicola (Chaitoregma tattakana)	1965437
GCA_900128735.1	Buchnera aphidicola (Cinara confinis)	1878935
GCA_900128825.1	Buchnera aphidicola (Cinara strobi)	1921549
GCA_049942765.1	Buchnera aphidicola (Eriosoma harunire)	3405511
GCA_039830045.1	Buchnera aphidicola (Floraphis choui)	3093902
GCA_039400935.1	Buchnera aphidicola (Formosaphis micheliae)	3075419
GCA_039386055.1	Buchnera aphidicola (Greenidea ficicola)	1265361
GCA_039830025.1	Buchnera aphidicola (Kaburagia rhusicola ensigallis)	3093904
GCA_039395525.1	Buchnera aphidicola (Kurisakia onigurumii)	1265366
GCA_039830015.1	Buchnera aphidicola (Meitanaphis elongallis)	3093906
GCA_039830035.1	Buchnera aphidicola (Meitanaphis flavogallis)	3093907
GCA_039829945.1	Buchnera aphidicola (Melaphis rhois)	118103
GCA_039393905.1	Buchnera aphidicola (Mindarus japonicus)	3075417
GCA_039392895.1	Buchnera aphidicola (Mindarus keteleerifoliae)	1265370
GCA_039388045.1	Buchnera aphidicola (Mollitrichosiphum nigrofasciatum)	1241868
GCA_044324705.1	Buchnera aphidicola (Myzus persicae)	98795
GCA_039396975.1	Buchnera aphidicola (Neophyllaphis podocarpi)	1265378
GCA_039383305.1	Buchnera aphidicola (Nippolachnus piri)	655391
GCA_039829955.1	Buchnera aphidicola (Nurudea shiraii)	3093910
GCA_039829985.1	Buchnera aphidicola (Nurudea yanoniella)	3093911
GCA_039357805.1	Buchnera aphidicola (Periphyllus koelreuteriae)	1265381
GCA_039360445.1	Buchnera aphidicola (Periphyllus koelreuteriae)	1265381
GCA_039374805.1	Buchnera aphidicola (Pseudoregma panicola)	1965444
GCA_049314985.1	Buchnera aphidicola (Pterocomma populeum)	98792
GCA_039830065.1	Buchnera aphidicola (Schlechtendalia chinensis)	118110
GCA_039830055.1	Buchnera aphidicola (Schlechtendalia peitan)	3093912
GCA_039349365.1	Buchnera aphidicola (Shivaphis celti)	1265387
GCA_039405155.1	Buchnera aphidicola (Taiwanaphis decaspermi)	3075420
GCA_039355125.1	Buchnera aphidicola (Takecallis taiwana)	3075416
GCA_049942965.1	Buchnera aphidicola (Tetraneura akinire)	3405510
GCA_049942775.1	Buchnera aphidicola (Tetraneura sorini)	1265390
GCA_900016785.1	Buchnera aphidicola (Tuberolachnus salignus)	98804
GCA_049819115.1	Buchnera aphidicola (Uroleucon formosanum)	3413116
GCA_034197955.1	Buttiauxella sp. HR94	3094841
GCA_045346035.1	Candidatus Arsenophonus nilaparvatae	1247023
GCA_036549215.1	Candidatus Blochmannia sp. SNP	3118169
GCA_041941745.1	Candidatus Dasytiphilus stammeri	1895663
GCA_041941755.1	Candidatus Dasytiphilus stammeri	1895663
GCA_041941765.1	Candidatus Dasytiphilus stammeri	1895663
GCA_041941775.1	Candidatus Dasytiphilus stammeri	1895663
GCA_041941785.1	Candidatus Dasytiphilus stammeri	1895663
GCA_041941795.1	Candidatus Dasytiphilus stammeri	1895663
GCA_041941865.1	Candidatus Dasytiphilus stammeri	1895663
GCA_041942055.1	Candidatus Dasytiphilus stammeri	1895663
GCA_041942865.1	Candidatus Dasytiphilus stammeri	1895663
GCA_041944325.1	Candidatus Dasytiphilus stammeri	1895663
GCA_041944835.1	Candidatus Dasytiphilus stammeri	1895663
GCA_041945105.1	Candidatus Dasytiphilus stammeri	1895663
GCA_045290365.1	Candidatus Dasytiphilus stammeri	1895663
GCA_045689995.1	Candidatus Dasytiphilus stammeri	1895663
GCA_045690005.1	Candidatus Dasytiphilus stammeri	1895663
GCA_045690015.1	Candidatus Dasytiphilus stammeri	1895663
GCA_900039485.1	Candidatus Doolittlea endobia	1778262
GCA_052044725.1	Candidatus Erwinia dacicola	252393
GCA_900143135.1	Candidatus Erwinia haradaeae	1922217
GCA_900048035.1	Candidatus Gullanella endobia	1070130
GCA_900044015.1	Candidatus Hoaglandella endobia	1778263
GCA_900048045.1	Candidatus Mikella endobia	1778264
GCA_051136265.1	Candidatus Pantoea rara	1947037
GCA_036689225.1	Candidatus Stammera capleta	2608262
GCA_036689235.1	Candidatus Stammera capleta	2608262
GCA_036689245.1	Candidatus Stammera capleta	2608262
GCA_036689255.1	Candidatus Stammera capleta	2608262
GCA_036689265.1	Candidatus Stammera capleta	2608262
GCA_036689275.1	Candidatus Stammera capleta	2608262
GCA_036689285.1	Candidatus Stammera capleta	2608262
GCA_036689295.1	Candidatus Stammera capleta	2608262
GCA_036689305.1	Candidatus Stammera capleta	2608262
GCA_036689315.1	Candidatus Stammera capleta	2608262
GCA_036689325.1	Candidatus Stammera capleta	2608262
GCA_036689335.1	Candidatus Stammera capleta	2608262
GCA_036689355.1	Candidatus Stammera capleta	2608262
GCA_036689365.1	Candidatus Stammera capleta	2608262
GCA_036689375.1	Candidatus Stammera capleta	2608262
GCA_036689385.1	Candidatus Stammera capleta	2608262
GCA_036689395.1	Candidatus Stammera capleta	2608262
GCA_036689405.1	Candidatus Stammera capleta	2608262
GCA_036689415.1	Candidatus Stammera capleta	2608262
GCA_036689425.1	Candidatus Stammera capleta	2608262
GCA_036689445.1	Candidatus Stammera capleta	2608262
GCA_036689455.1	Candidatus Stammera capleta	2608262
GCA_036689465.1	Candidatus Stammera capleta	2608262
GCA_036689475.1	Candidatus Stammera capleta	2608262
GCA_036689485.1	Candidatus Stammera capleta	2608262
GCA_036689495.1	Candidatus Stammera capleta	2608262
GCA_036689505.1	Candidatus Stammera capleta	2608262
GCA_036689515.1	Candidatus Stammera capleta	2608262
GCA_036689525.1	Candidatus Stammera capleta	2608262
GCA_036689535.1	Candidatus Stammera capleta	2608262
GCA_036689545.1	Candidatus Stammera capleta	2608262
GCA_036689555.1	Candidatus Stammera capleta	2608262
GCA_036751175.1	Candidatus Stammera capleta	2608262
GCA_036884335.1	Candidatus Stammera capleta	2608262
GCA_036884345.1	Candidatus Stammera capleta	2608262
GCA_038960095.1	Candidatus Symbiodolus clandestinus	3234017
GCA_044095835.1	Cedecea davisae	158484
GCA_034258575.1	Cedecea neteri	158822
GCA_044537545.2	Citrobacter amalonaticus	35703
GCA_036289025.1	Citrobacter braakii	57706
GCA_037477975.1	Citrobacter braakii	57706
GCA_041319725.1	Citrobacter braakii	57706
GCA_041319885.1	Citrobacter braakii	57706
GCA_041429685.1	Citrobacter braakii	57706
GCA_041858995.2	Citrobacter braakii	57706
GCA_048296775.1	Citrobacter braakii	57706
GCA_048388425.1	Citrobacter braakii	57706
GCA_048572785.1	Citrobacter braakii	57706
GCA_052491995.1	Citrobacter braakii	57706
GCA_041319875.1	Citrobacter cronae	1748967
GCA_041319905.1	Citrobacter cronae	1748967
GCA_041319925.1	Citrobacter cronae	1748967
GCA_037482245.1	Citrobacter europaeus	1914243
GCA_051147885.1	Citrobacter europaeus	1914243
GCA_042020655.1	Citrobacter farmeri	67824
GCA_029716005.1	Citrobacter freundii	546
GCA_029717145.1	Citrobacter freundii	546
GCA_029717985.1	Citrobacter freundii	546
GCA_030178515.1	Citrobacter freundii	546
GCA_030412665.1	Citrobacter freundii	546
GCA_031432815.1	Citrobacter freundii	546
GCA_032347795.1	Citrobacter freundii	546
GCA_033157475.1	Citrobacter freundii	546
GCA_033399635.1	Citrobacter freundii	546
GCA_034422555.1	Citrobacter freundii	546
GCA_034624685.1	Citrobacter freundii	546
GCA_035186965.1	Citrobacter freundii	546
GCA_036509015.1	Citrobacter freundii	546
GCA_036687445.1	Citrobacter freundii	546
GCA_038180105.1	Citrobacter freundii	546
GCA_038452245.1	Citrobacter freundii	546
GCA_039554995.1	Citrobacter freundii	546
GCA_039566135.1	Citrobacter freundii	546
GCA_040115505.2	Citrobacter freundii	546
GCA_046097535.1	Citrobacter freundii	546
GCA_049485185.1	Citrobacter freundii	546
GCA_049606455.1	Citrobacter freundii	546
GCA_050881555.1	Citrobacter freundii	546
GCA_052657505.1	Citrobacter freundii	546
GCA_054054585.1	Citrobacter freundii	546
GCA_038096145.1	Citrobacter gillenii	67828
GCA_022846555.1	Citrobacter koseri	545
GCA_029025745.1	Citrobacter koseri	545
GCA_032939275.1	Citrobacter koseri	545
GCA_032945095.1	Citrobacter koseri	545
GCA_032947135.1	Citrobacter koseri	545
GCA_034424455.1	Citrobacter koseri	545
GCA_036289045.1	Citrobacter koseri	545
GCA_037848175.1	Citrobacter koseri	545
GCA_041344885.1	Citrobacter koseri	545
GCA_049190535.2	Citrobacter koseri	545
GCA_050258295.1	Citrobacter koseri	545
GCA_052605815.1	Citrobacter koseri	545
GCA_052605825.1	Citrobacter koseri	545
GCA_052605965.1	Citrobacter koseri	545
GCA_041320245.1	Citrobacter meridianamericanus	2894201
GCA_041320255.1	Citrobacter meridianamericanus	2894201
GCA_041320265.1	Citrobacter meridianamericanus	2894201
GCA_050241795.1	Citrobacter murliniae	67829
GCA_019047765.1	Citrobacter pasteurii	1563222
GCA_016406035.3	Citrobacter portucalensis	1639133
GCA_018279205.1	Citrobacter portucalensis	1639133
GCA_019265365.1	Citrobacter portucalensis	1639133
GCA_021496985.1	Citrobacter portucalensis	1639133
GCA_022024315.1	Citrobacter portucalensis	1639133
GCA_022354565.1	Citrobacter portucalensis	1639133
GCA_023374935.1	Citrobacter portucalensis	1639133
GCA_023650815.1	Citrobacter portucalensis	1639133
GCA_029719185.1	Citrobacter portucalensis	1639133
GCA_030169875.1	Citrobacter portucalensis	1639133
GCA_030179595.1	Citrobacter portucalensis	1639133
GCA_031851535.1	Citrobacter portucalensis	1639133
GCA_032917905.1	Citrobacter portucalensis	1639133
GCA_033235525.1	Citrobacter portucalensis	1639133
GCA_021278985.1	Citrobacter rodentium NBRC 105723 = DSM 16636	1218085
GCA_018128425.1	Citrobacter sedlakii	67826
GCA_027919895.1	Citrobacter sp. 21OH12SH02A-Citro	3015952
GCA_016894305.1	Citrobacter sp. B72	2807631
GCA_015167655.1	Citrobacter sp. BDA59-3	2781952
GCA_016906165.1	Citrobacter sp. BIDMC107	1686384
GCA_019382495.1	Citrobacter sp. Colony475	2861800
GCA_016811995.1	Citrobacter sp. R56	1573676
GCA_016893825.1	Citrobacter werkmanii	67827
GCA_020271725.1	Citrobacter werkmanii	67827
GCA_020341495.1	Citrobacter werkmanii	67827
GCA_024662035.1	Citrobacter youngae	133448
GCA_016076555.2	Cronobacter dublinensis	413497
GCA_016076875.2	Cronobacter dublinensis	413497
GCA_032598745.1	Cronobacter dublinensis	413497
GCA_029227755.1	Cronobacter dublinensis subsp. beijingensis	3459541
GCA_029227785.1	Cronobacter dublinensis subsp. infanticibi	3459540
GCA_015354035.2	Cronobacter malonaticus	413503
GCA_030026815.2	Cronobacter malonaticus	413503
GCA_030126265.2	Cronobacter malonaticus	413503
GCA_032854045.1	Cronobacter malonaticus	413503
GCA_016076515.2	Cronobacter muytjensii	413501
GCA_018884105.1	Cronobacter sakazakii	28141
GCA_018884125.1	Cronobacter sakazakii	28141
GCA_020869275.1	Cronobacter sakazakii	28141
GCA_023805435.1	Cronobacter sakazakii	28141
GCA_025200595.1	Cronobacter sakazakii	28141
GCA_030025495.2	Cronobacter turicensis	413502
GCA_030025545.2	Cronobacter turicensis	413502
GCA_019464615.1	Dickeya ananatis	3061286
GCA_020406775.2	Dickeya chrysanthemi	556
GCA_030370035.1	Dickeya chrysanthemi	556
GCA_018904205.1	Dickeya dadantii	204038
GCA_020047155.1	Dickeya dadantii	204038
GCA_025643375.1	Dickeya dadantii	204038
GCA_030168535.1	Dickeya dadantii	204038
GCA_022385255.1	Dickeya fangzhongdai	1778540
GCA_029320885.1	Dickeya fangzhongdai	1778540
GCA_030544745.1	Dickeya fangzhongdai	1778540
GCA_029635795.1	Dickeya lacustris	2259638
GCA_020406685.2	Dickeya oryzae	1240404
GCA_020406815.2	Dickeya oryzae	1240404
GCA_032681045.1	Dickeya solani	1089444
GCA_019444095.1	Dickeya zeae	204042
GCA_020406575.2	Dickeya zeae	204042
GCA_020520245.1	Dickeya zeae	204042
GCA_021614795.1	Dickeya zeae	204042
GCA_023212925.1	Dickeya zeae	204042
GCA_024499035.1	Dickeya zeae	204042
GCA_020342335.1	Duffyella gerundensis	1619313
GCA_016026395.1	Edwardsiella hoshinae	93378
GCA_021733145.1	Edwardsiella piscicida	1263550
GCA_019933175.1	Edwardsiella tarda	636
GCA_029774215.1	Edwardsiella tarda	636
GCA_015168595.1	Enterobacter asburiae	61645
GCA_016403185.1	Enterobacter asburiae	61645
GCA_018394395.1	Enterobacter asburiae	61645
GCA_019048485.1	Enterobacter asburiae	61645
GCA_019968785.1	Enterobacter asburiae	61645
GCA_019968865.1	Enterobacter asburiae	61645
GCA_023023045.1	Enterobacter asburiae	61645
GCA_023023145.1	Enterobacter asburiae	61645
GCA_023023265.1	Enterobacter asburiae	61645
GCA_024599655.1	Enterobacter asburiae	61645
GCA_025999975.1	Enterobacter asburiae	61645
GCA_030179835.1	Enterobacter asburiae	61645
GCA_030444535.1	Enterobacter asburiae	61645
GCA_030444555.1	Enterobacter asburiae	61645
GCA_030505295.1	Enterobacter asburiae	61645
GCA_031851415.1	Enterobacter asburiae	61645
GCA_031851475.1	Enterobacter asburiae	61645
GCA_032301015.1	Enterobacter asburiae	61645
GCA_033130105.1	Enterobacter asburiae	61645
GCA_015137655.1	Enterobacter bugandensis	881260
GCA_020042625.1	Enterobacter bugandensis	881260
GCA_023374275.1	Enterobacter bugandensis	881260
GCA_031216605.1	Enterobacter bugandensis	881260
GCA_031218175.1	Enterobacter bugandensis	881260
GCA_019047785.1	Enterobacter cancerogenus	69218
GCA_019665745.1	Enterobacter cancerogenus	69218
GCA_019880465.1	Enterobacter cancerogenus	69218
GCA_019394435.1	Enterobacter chuandaensis	2497875
GCA_016864075.1	Enterobacter cloacae	550
GCA_016864095.1	Enterobacter cloacae	550
GCA_016864115.1	Enterobacter cloacae	550
GCA_017347405.1	Enterobacter cloacae	550
GCA_018140965.1	Enterobacter cloacae	550
GCA_019265125.1	Enterobacter cloacae	550
GCA_019711235.1	Enterobacter cloacae	550
GCA_020540925.1	Enterobacter cloacae	550
GCA_020695565.1	Enterobacter cloacae	550
GCA_020882135.1	Enterobacter cloacae	550
GCA_023920605.1	Enterobacter cloacae	550
GCA_024138875.1	Enterobacter cloacae	550
GCA_024917615.1	Enterobacter cloacae	550
GCA_025426135.1	Enterobacter cloacae	550
GCA_029873395.1	Enterobacter cloacae	550
GCA_030166415.1	Enterobacter cloacae	550
GCA_031851625.1	Enterobacter cloacae	550
GCA_032352615.1	Enterobacter cloacae	550
GCA_033802605.1	Enterobacter cloacae	550
GCA_021869645.1	Enterobacter cloacae complex sp. ECL405	2912630
GCA_021869665.1	Enterobacter cloacae complex sp. ECL411	2912629
GCA_024599795.1	Enterobacter cloacae complex sp. R_G8	2969431
GCA_023023085.1	Enterobacter cloacae subsp. cloacae	336306
GCA_030406505.2	Enterobacter cloacae subsp. cloacae	336306
GCA_018255815.1	Enterobacter hormaechei	158836
GCA_019048245.1	Enterobacter hormaechei	158836
GCA_019272955.1	Enterobacter hormaechei	158836
GCA_019275015.1	Enterobacter hormaechei	158836
GCA_019710435.1	Enterobacter hormaechei	158836
GCA_020695365.1	Enterobacter hormaechei	158836
GCA_020695585.1	Enterobacter hormaechei	158836
GCA_020695685.1	Enterobacter hormaechei	158836
GCA_021497625.1	Enterobacter hormaechei	158836
GCA_022023895.1	Enterobacter hormaechei	158836
GCA_024138915.1	Enterobacter hormaechei	158836
GCA_024917315.1	Enterobacter hormaechei	158836
GCA_025398395.2	Enterobacter hormaechei	158836
GCA_028622735.1	Enterobacter hormaechei	158836
GCA_029873415.1	Enterobacter hormaechei	158836
GCA_030324195.1	Enterobacter hormaechei	158836
GCA_030717405.1	Enterobacter hormaechei	158836
GCA_030847725.1	Enterobacter hormaechei	158836
GCA_030847965.1	Enterobacter hormaechei	158836
GCA_030848005.1	Enterobacter hormaechei	158836
GCA_030848025.1	Enterobacter hormaechei	158836
GCA_030848065.1	Enterobacter hormaechei	158836
GCA_031165635.1	Enterobacter hormaechei	158836
GCA_031432895.1	Enterobacter hormaechei	158836
GCA_032298955.1	Enterobacter hormaechei	158836
GCA_031852185.1	Enterobacter hormaechei subsp. hormaechei	301105
GCA_015535675.1	Enterobacter hormaechei subsp. steigerwaltii	299766
GCA_026109755.1	Enterobacter hormaechei subsp. xiangfangensis	1296536
GCA_028752775.1	Enterobacter hormaechei subsp. xiangfangensis	1296536
GCA_032600985.1	Enterobacter hormaechei subsp. xiangfangensis	1296536
GCA_015136055.1	Enterobacter kobei	208224
GCA_015137465.1	Enterobacter kobei	208224
GCA_018323985.1	Enterobacter kobei	208224
GCA_022559745.1	Enterobacter kobei	208224
GCA_023023125.1	Enterobacter kobei	208224
GCA_023023705.1	Enterobacter kobei	208224
GCA_026240695.1	Enterobacter kobei	208224
GCA_032248775.1	Enterobacter kobei	208224
GCA_020783255.1	Enterobacter ludwigii	299767
GCA_022832735.1	Enterobacter ludwigii	299767
GCA_023023105.1	Enterobacter ludwigii	299767
GCA_028198205.1	Enterobacter ludwigii	299767
GCA_029718315.1	Enterobacter ludwigii	299767
GCA_029718885.1	Enterobacter ludwigii	299767
GCA_029720995.1	Enterobacter ludwigii	299767
GCA_029721015.1	Enterobacter ludwigii	299767
GCA_029834565.1	Enterobacter ludwigii	299767
GCA_031851515.1	Enterobacter ludwigii	299767
GCA_031875345.1	Enterobacter ludwigii	299767
GCA_015708675.1	Enterobacter mori	539813
GCA_018638795.1	Enterobacter mori	539813
GCA_019203945.1	Enterobacter mori	539813
GCA_020494085.1	Enterobacter mori	539813
GCA_022014715.1	Enterobacter mori	539813
GCA_025244905.1	Enterobacter mori	539813
GCA_030544955.1	Enterobacter mori	539813
GCA_019693275.1	Enterobacter oligotrophicus	2478464
GCA_030406125.1	Enterobacter pseudoroggenkampii	2996112
GCA_030406165.1	Enterobacter pseudoroggenkampii	2996112
GCA_029542725.1	Enterobacter quasiroggenkampii	2497436
GCA_015136315.1	Enterobacter roggenkampii	1812935
GCA_016756655.1	Enterobacter roggenkampii	1812935
GCA_018596855.2	Enterobacter roggenkampii	1812935
GCA_019394545.1	Enterobacter roggenkampii	1812935
GCA_019394605.1	Enterobacter roggenkampii	1812935
GCA_021347605.1	Enterobacter roggenkampii	1812935
GCA_023375565.1	Enterobacter roggenkampii	1812935
GCA_023375625.1	Enterobacter roggenkampii	1812935
GCA_023650875.1	Enterobacter roggenkampii	1812935
GCA_025999915.1	Enterobacter roggenkampii	1812935
GCA_029542685.1	Enterobacter roggenkampii	1812935
GCA_029542705.1	Enterobacter roggenkampii	1812935
GCA_029542745.1	Enterobacter roggenkampii	1812935
GCA_029718635.1	Enterobacter roggenkampii	1812935
GCA_029834495.1	Enterobacter roggenkampii	1812935
GCA_030179035.1	Enterobacter roggenkampii	1812935
GCA_030384865.1	Enterobacter roggenkampii	1812935
GCA_031199395.2	Enterobacter roggenkampii	1812935
GCA_019355515.1	Enterobacter sichuanensis	2071710
GCA_020971765.1	Enterobacter sp. AN-K1	2894203
GCA_019378835.1	Enterobacter sp. BIDMC 29	1329841
GCA_019378795.1	Enterobacter sp. BIDMC100	1686399
GCA_019880405.1	Enterobacter sp. C2	2870346
GCA_019502745.1	Enterobacter sp. Colony194	2866201
GCA_025152625.1	Enterobacter sp. CP102	2976431
GCA_019443845.1	Enterobacter sp. DNB-S2	2720029
GCA_032389435.1	Enterobacter sp. DTU_2021_1002640_1_SI_PRY_ASU_LCPMC_013	3077940
GCA_019968825.1	Enterobacter sp. JBIWA003	2831890
GCA_019968805.1	Enterobacter sp. JBIWA005	2831891
GCA_019968765.1	Enterobacter sp. JBIWA008	2831892
GCA_018074945.1	Enterobacter sp. MGH 14	1329823
GCA_018075005.1	Enterobacter sp. MGH 7	1329816
GCA_030291195.1	Enterobacter sp. PGRG2	3104013
GCA_028735835.1	Enterobacter sp. S-33	3026145
GCA_030374745.1	Enterobacter sp. Y1_10	3055868
GCA_024125655.1	Enterobacter sp. Z1	2561927
GCA_019844095.1	Erwinia persicina	55211
GCA_030758455.1	Erwinia pyri	3062598
GCA_020683125.1	Erwinia rhapontici	55212
GCA_018141005.1	Erwinia sp. E602	2675378
GCA_021365465.1	Erwinia tracheiphila	65700
GCA_016904735.2	Escherichia albertii	208962
GCA_016904775.2	Escherichia albertii	208962
GCA_016904815.2	Escherichia albertii	208962
GCA_017357685.1	Escherichia albertii	208962
GCA_017357705.1	Escherichia albertii	208962
GCA_017357725.1	Escherichia albertii	208962
GCA_017357745.1	Escherichia albertii	208962
GCA_024532225.1	Escherichia albertii	208962
GCA_024532325.1	Escherichia albertii	208962
GCA_028622175.1	Escherichia albertii	208962
GCA_028622195.1	Escherichia albertii	208962
GCA_028622215.1	Escherichia albertii	208962
GCA_028622275.1	Escherichia albertii	208962
GCA_028622295.1	Escherichia albertii	208962
GCA_028622335.1	Escherichia albertii	208962
GCA_028622395.1	Escherichia albertii	208962
GCA_028622415.1	Escherichia albertii	208962
GCA_028622475.1	Escherichia albertii	208962
GCA_028622535.1	Escherichia albertii	208962
GCA_028622595.1	Escherichia albertii	208962
GCA_028622655.1	Escherichia albertii	208962
GCA_032680885.1	Escherichia albertii	208962
GCA_015571755.1	Escherichia coli	562
GCA_015658075.1	Escherichia coli	562
GCA_016026215.1	Escherichia coli	562
GCA_016026335.1	Escherichia coli	562
GCA_016403675.2	Escherichia coli	562
GCA_016767925.1	Escherichia coli	562
GCA_016801445.1	Escherichia coli	562
GCA_016801535.1	Escherichia coli	562
GCA_016801555.1	Escherichia coli	562
GCA_016801595.1	Escherichia coli	562
GCA_016803875.1	Escherichia coli	562
GCA_016889505.1	Escherichia coli	562
GCA_016925075.1	Escherichia coli	562
GCA_016925115.1	Escherichia coli	562
GCA_016942615.1	Escherichia coli	562
GCA_017348835.2	Escherichia coli	562
GCA_017639025.1	Escherichia coli	562
GCA_017639185.1	Escherichia coli	562
GCA_018071945.2	Escherichia coli	562
GCA_018279225.1	Escherichia coli	562
GCA_018460065.1	Escherichia coli	562
GCA_018884385.1	Escherichia coli	562
GCA_018966845.1	Escherichia coli	562
GCA_019269135.1	Escherichia coli	562
GCA_019269215.1	Escherichia coli	562
GCA_019269235.1	Escherichia coli	562
GCA_019269355.1	Escherichia coli	562
GCA_019269995.1	Escherichia coli	562
GCA_019375055.2	Escherichia coli	562
GCA_019428625.1	Escherichia coli	562
GCA_019431185.1	Escherichia coli	562
GCA_019551055.2	Escherichia coli	562
GCA_019693295.1	Escherichia coli	562
GCA_019890855.1	Escherichia coli	562
GCA_019970975.1	Escherichia coli	562
GCA_020149465.1	Escherichia coli	562
GCA_020827655.1	Escherichia coli	562
GCA_020886495.2	Escherichia coli	562
GCA_021130925.1	Escherichia coli	562
GCA_021131465.1	Escherichia coli	562
GCA_021292275.1	Escherichia coli	562
GCA_021307345.1	Escherichia coli	562
GCA_021378315.1	Escherichia coli	562
GCA_021441965.1	Escherichia coli	562
GCA_021461535.1	Escherichia coli	562
GCA_021462065.1	Escherichia coli	562
GCA_021462105.1	Escherichia coli	562
GCA_021484785.1	Escherichia coli	562
GCA_021498165.1	Escherichia coli	562
GCA_021535005.1	Escherichia coli	562
GCA_022023755.1	Escherichia coli	562
GCA_022117655.1	Escherichia coli	562
GCA_022376675.1	Escherichia coli	562
GCA_022493235.1	Escherichia coli	562
GCA_022493315.1	Escherichia coli	562
GCA_022493715.1	Escherichia coli	562
GCA_022494785.1	Escherichia coli	562
GCA_022530625.1	Escherichia coli	562
GCA_022530645.1	Escherichia coli	562
GCA_022530665.1	Escherichia coli	562
GCA_022531055.1	Escherichia coli	562
GCA_022531605.1	Escherichia coli	562
GCA_022531725.1	Escherichia coli	562
GCA_022557295.1	Escherichia coli	562
GCA_022846255.1	Escherichia coli	562
GCA_023024425.1	Escherichia coli	562
GCA_023098635.2	Escherichia coli	562
GCA_023099305.2	Escherichia coli	562
GCA_023099565.2	Escherichia coli	562
GCA_023373585.1	Escherichia coli	562
GCA_023612455.1	Escherichia coli	562
GCA_024223415.1	Escherichia coli	562
GCA_024298785.1	Escherichia coli	562
GCA_024329785.2	Escherichia coli	562
GCA_024502345.1	Escherichia coli	562
GCA_024585465.1	Escherichia coli	562
GCA_024585745.1	Escherichia coli	562
GCA_024730765.1	Escherichia coli	562
GCA_024732205.1	Escherichia coli	562
GCA_025369815.1	Escherichia coli	562
GCA_025369915.1	Escherichia coli	562
GCA_025398755.1	Escherichia coli	562
GCA_025583565.2	Escherichia coli	562
GCA_025723205.1	Escherichia coli	562
GCA_025996795.1	Escherichia coli	562
GCA_026001525.1	Escherichia coli	562
GCA_026248885.1	Escherichia coli	562
GCA_027944575.1	Escherichia coli	562
GCA_028201635.1	Escherichia coli	562
GCA_028201655.1	Escherichia coli	562
GCA_029227835.1	Escherichia coli	562
GCA_029227855.1	Escherichia coli	562
GCA_029536635.1	Escherichia coli	562
GCA_029542125.1	Escherichia coli	562
GCA_029716985.1	Escherichia coli	562
GCA_029717625.1	Escherichia coli	562
GCA_029718545.1	Escherichia coli	562
GCA_029718865.1	Escherichia coli	562
GCA_029719545.1	Escherichia coli	562
GCA_029720895.1	Escherichia coli	562
GCA_030012725.1	Escherichia coli	562
GCA_030013005.1	Escherichia coli	562
GCA_030013185.1	Escherichia coli	562
GCA_030013785.1	Escherichia coli	562
GCA_030035545.1	Escherichia coli	562
GCA_030168755.1	Escherichia coli	562
GCA_030246825.1	Escherichia coli	562
GCA_030285505.1	Escherichia coli	562
GCA_030285545.1	Escherichia coli	562
GCA_030295545.1	Escherichia coli	562
GCA_030295645.1	Escherichia coli	562
GCA_030296115.1	Escherichia coli	562
GCA_030296135.1	Escherichia coli	562
GCA_030384785.1	Escherichia coli	562
GCA_030389695.1	Escherichia coli	562
GCA_030389715.1	Escherichia coli	562
GCA_030389925.1	Escherichia coli	562
GCA_030515435.1	Escherichia coli	562
GCA_030552915.1	Escherichia coli	562
GCA_031236885.1	Escherichia coli	562
GCA_031432795.1	Escherichia coli	562
GCA_031660515.1	Escherichia coli	562
GCA_031661555.1	Escherichia coli	562
GCA_031663095.1	Escherichia coli	562
GCA_031884895.1	Escherichia coli	562
GCA_032382315.1	Escherichia coli	562
GCA_032384295.1	Escherichia coli	562
GCA_033098385.1	Escherichia coli	562
GCA_033406235.1	Escherichia coli	562
GCA_015571915.1	Escherichia coli O112ab:H8	2778653
GCA_032359195.1	Escherichia coli O121	1055537
GCA_015697215.1	Escherichia coli O150:H6	2763104
GCA_015571895.1	Escherichia coli O152:H23	2778654
GCA_018986795.1	Escherichia coli O158:H23	2848144
GCA_015571595.1	Escherichia coli O169:H41	1446701
GCA_023518355.1	Escherichia coli O22:H8	2491679
GCA_018986775.1	Escherichia coli O85:H1	2848143
GCA_021398975.1	Escherichia coli O99:H6	2874051
GCA_030296395.1	Escherichia coli str. K-12 substr. MG1655	511145
GCA_020002305.1	Escherichia fergusonii	564
GCA_020097475.1	Escherichia fergusonii	564
GCA_020105775.1	Escherichia fergusonii	564
GCA_020883415.1	Escherichia fergusonii	564
GCA_021730325.1	Escherichia fergusonii	564
GCA_023094055.1	Escherichia fergusonii	564
GCA_023523545.1	Escherichia fergusonii	564
GCA_029719885.1	Escherichia fergusonii	564
GCA_030035445.1	Escherichia fergusonii	564
GCA_030296855.1	Escherichia fergusonii	564
GCA_033546895.1	Escherichia fergusonii	564
GCA_029962465.1	Escherichia marmotae	1499973
GCA_029876145.1	Escherichia ruysiae	2608867
GCA_030295155.1	Escherichia sp. 10290	2935450
GCA_030295175.1	Escherichia sp. HH091_1A	2509662
GCA_030295215.1	Escherichia sp. KS167_9B	2509666
GCA_030450055.1	Gallaecimonas kandeliae	3029055
GCA_016403205.1	Hafnia alvei	569
GCA_032199685.1	Hafnia alvei	569
GCA_033100175.1	Hafnia alvei	569
GCA_020150375.1	Hafnia paralvei	546367
GCA_016924975.1	Klebsiella aerogenes	548
GCA_016939495.1	Klebsiella aerogenes	548
GCA_017742775.1	Klebsiella aerogenes	548
GCA_018278705.1	Klebsiella aerogenes	548
GCA_019048125.1	Klebsiella aerogenes	548
GCA_022700775.1	Klebsiella aerogenes	548
GCA_022759585.1	Klebsiella aerogenes	548
GCA_022759605.1	Klebsiella aerogenes	548
GCA_024918355.1	Klebsiella aerogenes	548
GCA_026220715.4	Klebsiella aerogenes	548
GCA_026729635.4	Klebsiella aerogenes	548
GCA_027595505.1	Klebsiella aerogenes	548
GCA_029027985.1	Klebsiella aerogenes	548
GCA_029717585.1	Klebsiella aerogenes	548
GCA_031042315.3	Klebsiella aerogenes	548
GCA_020526085.1	Klebsiella africana	2489010
GCA_027921545.1	Klebsiella electrica	1259973
GCA_016656825.1	Klebsiella grimontii	2058152
GCA_028622675.1	Klebsiella grimontii	2058152
GCA_028748965.1	Klebsiella grimontii	2058152
GCA_029202365.1	Klebsiella huaxiensis	2153354
GCA_015139575.1	Klebsiella michiganensis	1134687
GCA_015721435.2	Klebsiella michiganensis	1134687
GCA_016618215.1	Klebsiella michiganensis	1134687
GCA_017348855.1	Klebsiella michiganensis	1134687
GCA_021228695.1	Klebsiella michiganensis	1134687
GCA_021391575.1	Klebsiella michiganensis	1134687
GCA_022163245.2	Klebsiella michiganensis	1134687
GCA_025263805.1	Klebsiella michiganensis	1134687
GCA_027577885.1	Klebsiella michiganensis	1134687
GCA_029972295.1	Klebsiella michiganensis	1134687
GCA_030286175.1	Klebsiella michiganensis	1134687
GCA_030291695.1	Klebsiella michiganensis	1134687
GCA_030490345.1	Klebsiella michiganensis	1134687
GCA_021228715.1	Klebsiella oxytoca	571
GCA_018139045.1	Klebsiella pasteurii	2587529
GCA_015288205.1	Klebsiella pneumoniae	573
GCA_015290145.1	Klebsiella pneumoniae	573
GCA_015290925.1	Klebsiella pneumoniae	573
GCA_015910145.1	Klebsiella pneumoniae	573
GCA_016066475.1	Klebsiella pneumoniae	573
GCA_016629585.1	Klebsiella pneumoniae	573
GCA_016903395.1	Klebsiella pneumoniae	573
GCA_016939775.1	Klebsiella pneumoniae	573
GCA_018069685.1	Klebsiella pneumoniae	573
GCA_018274525.2	Klebsiella pneumoniae	573
GCA_018583325.1	Klebsiella pneumoniae	573
GCA_018771725.1	Klebsiella pneumoniae	573
GCA_019038575.1	Klebsiella pneumoniae	573
GCA_019900305.2	Klebsiella pneumoniae	573
GCA_019900325.2	Klebsiella pneumoniae	573
GCA_020149875.1	Klebsiella pneumoniae	573
GCA_020496635.1	Klebsiella pneumoniae	573
GCA_020525965.1	Klebsiella pneumoniae	573
GCA_020525985.1	Klebsiella pneumoniae	573
GCA_020544485.1	Klebsiella pneumoniae	573
GCA_021172125.1	Klebsiella pneumoniae	573
GCA_021729785.1	Klebsiella pneumoniae	573
GCA_022028875.1	Klebsiella pneumoniae	573
GCA_022353725.1	Klebsiella pneumoniae	573
GCA_022354105.1	Klebsiella pneumoniae	573
GCA_022439165.1	Klebsiella pneumoniae	573
GCA_022530605.1	Klebsiella pneumoniae	573
GCA_022530705.1	Klebsiella pneumoniae	573
GCA_022530785.1	Klebsiella pneumoniae	573
GCA_022530805.1	Klebsiella pneumoniae	573
GCA_022530845.1	Klebsiella pneumoniae	573
GCA_022532065.1	Klebsiella pneumoniae	573
GCA_022605245.1	Klebsiella pneumoniae	573
GCA_022699325.1	Klebsiella pneumoniae	573
GCA_022789725.2	Klebsiella pneumoniae	573
GCA_022869665.1	Klebsiella pneumoniae	573
GCA_023379965.1	Klebsiella pneumoniae	573
GCA_023657775.1	Klebsiella pneumoniae	573
GCA_023703835.1	Klebsiella pneumoniae	573
GCA_024138975.1	Klebsiella pneumoniae	573
GCA_024734135.1	Klebsiella pneumoniae	573
GCA_025758335.1	Klebsiella pneumoniae	573
GCA_026167905.1	Klebsiella pneumoniae	573
GCA_026256285.1	Klebsiella pneumoniae	573
GCA_026256425.1	Klebsiella pneumoniae	573
GCA_029541825.1	Klebsiella pneumoniae	573
GCA_029542165.1	Klebsiella pneumoniae	573
GCA_029581515.1	Klebsiella pneumoniae	573
GCA_029623595.1	Klebsiella pneumoniae	573
GCA_030061615.1	Klebsiella pneumoniae	573
GCA_030061645.1	Klebsiella pneumoniae	573
GCA_030169555.1	Klebsiella pneumoniae	573
GCA_030388005.1	Klebsiella pneumoniae	573
GCA_030390005.1	Klebsiella pneumoniae	573
GCA_030480605.1	Klebsiella pneumoniae	573
GCA_030503755.1	Klebsiella pneumoniae	573
GCA_030520285.1	Klebsiella pneumoniae	573
GCA_030845675.1	Klebsiella pneumoniae	573
GCA_030846075.1	Klebsiella pneumoniae	573
GCA_030848965.1	Klebsiella pneumoniae	573
GCA_033802585.1	Klebsiella pneumoniae	573
GCA_015644745.1	Klebsiella pneumoniae subsp. pneumoniae	72407
GCA_019317085.1	Klebsiella pneumoniae subsp. pneumoniae	72407
GCA_015278035.1	Klebsiella quasipneumoniae	1463165
GCA_015278075.1	Klebsiella quasipneumoniae	1463165
GCA_016066695.1	Klebsiella quasipneumoniae	1463165
GCA_016598835.1	Klebsiella quasipneumoniae	1463165
GCA_016743095.1	Klebsiella quasipneumoniae	1463165
GCA_016758865.1	Klebsiella quasipneumoniae	1463165
GCA_018604125.1	Klebsiella quasipneumoniae	1463165
GCA_019284615.1	Klebsiella quasipneumoniae	1463165
GCA_019285155.1	Klebsiella quasipneumoniae	1463165
GCA_019428485.1	Klebsiella quasipneumoniae	1463165
GCA_020023445.1	Klebsiella quasipneumoniae	1463165
GCA_020099175.1	Klebsiella quasipneumoniae	1463165
GCA_021245755.2	Klebsiella quasipneumoniae	1463165
GCA_022023795.1	Klebsiella quasipneumoniae	1463165
GCA_022353865.1	Klebsiella quasipneumoniae	1463165
GCA_022494055.1	Klebsiella quasipneumoniae	1463165
GCA_023205055.1	Klebsiella quasipneumoniae	1463165
GCA_023920245.1	Klebsiella quasipneumoniae	1463165
GCA_030020875.1	Klebsiella quasipneumoniae	1463165
GCA_033037675.1	Klebsiella quasipneumoniae	1463165
GCA_020525725.1	Klebsiella quasipneumoniae subsp. quasipneumoniae	1667327
GCA_020525785.1	Klebsiella quasipneumoniae subsp. quasipneumoniae	1667327
GCA_020525825.1	Klebsiella quasipneumoniae subsp. quasipneumoniae	1667327
GCA_024347795.1	Klebsiella quasipneumoniae subsp. quasipneumoniae	1667327
GCA_020525705.1	Klebsiella quasipneumoniae subsp. similipneumoniae	1463164
GCA_020525665.1	Klebsiella quasivariicola	2026240
GCA_018388785.1	Klebsiella sp. A52	2834819
GCA_015278015.1	Klebsiella variicola	244366
GCA_015284345.1	Klebsiella variicola	244366
GCA_015285425.1	Klebsiella variicola	244366
GCA_015287805.1	Klebsiella variicola	244366
GCA_015290365.1	Klebsiella variicola	244366
GCA_016598855.1	Klebsiella variicola	244366
GCA_019222805.1	Klebsiella variicola	244366
GCA_019284815.1	Klebsiella variicola	244366
GCA_023703815.1	Klebsiella variicola	244366
GCA_024138755.1	Klebsiella variicola	244366
GCA_024803445.1	Klebsiella variicola	244366
GCA_024803465.1	Klebsiella variicola	244366
GCA_025159095.1	Klebsiella variicola	244366
GCA_025676845.2	Klebsiella variicola	244366
GCA_028871695.1	Klebsiella variicola	244366
GCA_030376705.1	Klebsiella variicola	244366
GCA_030505415.1	Klebsiella variicola	244366
GCA_030913305.1	Klebsiella variicola	244366
GCA_032146325.1	Klebsiella variicola	244366
GCA_020525625.1	Klebsiella variicola subsp. tropica	2489014
GCA_026802135.1	Klebsiella variicola subsp. tropica	2489014
GCA_020525545.1	Klebsiella variicola subsp. variicola	2590157
GCA_021228835.1	Klebsiella variicola subsp. variicola	2590157
GCA_022539555.1	Klebsiella variicola subsp. variicola	2590157
GCA_016939855.1	Kluyvera ascorbata	51288
GCA_023195735.1	Kluyvera ascorbata	51288
GCA_032173255.1	Kluyvera cryocrescens	580
GCA_019710515.1	Kluyvera georgiana	73098
GCA_029202345.1	Kluyvera intermedia	61648
GCA_029873235.1	Kluyvera intermedia	61648
GCA_019930565.1	Kluyvera sp. CRP	2873269
GCA_021172805.1	Kosakonia cowanii	208223
GCA_025758125.1	Kosakonia cowanii	208223
GCA_030674855.1	Kosakonia cowanii	208223
GCA_027886705.1	Kosakonia oryzendophytica	1005665
GCA_015167415.1	Kosakonia pseudosacchari	1646340
GCA_027912575.1	Kosakonia pseudosacchari	1646340
GCA_030705325.2	Kosakonia sacchari	1158459
GCA_030704225.1	Kosakonia sp. H02	3064532
GCA_025642095.1	Kosakonia sp. ML.JS2a	2980557
GCA_020097395.1	Leclercia adecarboxylata	83655
GCA_020990425.1	Leclercia adecarboxylata	83655
GCA_023612295.1	Leclercia adecarboxylata	83655
GCA_023639785.1	Leclercia adecarboxylata	83655
GCA_025790845.1	Leclercia adecarboxylata	83655
GCA_030388365.1	Leclercia adecarboxylata	83655
GCA_032598765.1	Leclercia adecarboxylata	83655
GCA_017348915.1	Leclercia pneumoniae	2815358
GCA_032196625.1	Leclercia pneumoniae	2815358
GCA_021117075.1	Leclercia sp. G3L	2898725
GCA_019047465.1	Lelliottia amnigena	61646
GCA_019048185.1	Lelliottia amnigena	61646
GCA_019355955.1	Lelliottia amnigena	61646
GCA_021498285.1	Lelliottia amnigena	61646
GCA_023970615.1	Lelliottia amnigena	61646
GCA_023278595.1	Lelliottia sp. AC1	2067959
GCA_015209785.1	Lelliottia steviae	2781390
GCA_015999465.1	Lonsdalea populi	1172565
GCA_023517775.1	Mixta hanseatica	2872648
GCA_022592395.1	Moellerella wisconsensis	158849
GCA_016618235.1	Morganella morganii	582
GCA_019242955.1	Morganella morganii	582
GCA_019243165.1	Morganella morganii	582
GCA_020911745.1	Morganella morganii	582
GCA_023203295.3	Morganella morganii	582
GCA_028638575.5	Morganella morganii	582
GCA_030127185.1	Morganella morganii	582
GCA_032248755.1	Morganella morganii	582
GCA_018802445.1	Morganella morganii subsp. morganii	180434
GCA_018802485.1	Morganella morganii subsp. morganii	180434
GCA_018802525.1	Morganella morganii subsp. morganii	180434
GCA_018802565.1	Morganella morganii subsp. morganii	180434
GCA_030370735.1	Morganella morganii subsp. morganii	180434
GCA_017474165.1	Pantoea agglomerans	549
GCA_019048385.1	Pantoea agglomerans	549
GCA_020149765.1	Pantoea agglomerans	549
GCA_020783495.1	Pantoea agglomerans	549
GCA_021397715.1	Pantoea agglomerans	549
GCA_021559955.1	Pantoea agglomerans	549
GCA_021609925.1	Pantoea agglomerans	549
GCA_022966105.1	Pantoea agglomerans	549
GCA_023676805.1	Pantoea agglomerans	549
GCA_024799805.1	Pantoea agglomerans	549
GCA_029016125.1	Pantoea agglomerans	549
GCA_030710645.1	Pantoea agglomerans	549
GCA_031887785.1	Pantoea agglomerans	549
GCA_031889005.1	Pantoea agglomerans	549
GCA_031889605.1	Pantoea agglomerans	549
GCA_031889865.1	Pantoea agglomerans	549
GCA_031890185.1	Pantoea agglomerans	549
GCA_031890205.1	Pantoea agglomerans	549
GCA_031890525.1	Pantoea agglomerans	549
GCA_032200625.1	Pantoea agglomerans	549
GCA_019880205.1	Pantoea alfalfae	3074822
GCA_023650435.1	Pantoea alhagi	1891675
GCA_016598655.1	Pantoea ananatis	553
GCA_017474015.1	Pantoea ananatis	553
GCA_023611845.1	Pantoea ananatis	553
GCA_025765875.1	Pantoea ananatis	553
GCA_026104315.1	Pantoea anthophila	470931
GCA_030248005.1	Pantoea anthophila	470931
GCA_022647325.1	Pantoea deleyi	470932
GCA_018798925.1	Pantoea dispersa	59814
GCA_018798945.1	Pantoea dispersa	59814
GCA_019890955.1	Pantoea dispersa	59814
GCA_019890975.1	Pantoea dispersa	59814
GCA_022220865.1	Pantoea dispersa	59814
GCA_025490495.1	Pantoea dispersa	59814
GCA_025853815.1	Pantoea dispersa	59814
GCA_028993655.1	Pantoea dispersa	59814
GCA_020079945.1	Pantoea eucrina	472693
GCA_027570015.1	Pantoea piersonii	2364647
GCA_027920325.1	Pantoea piersonii	2364647
GCA_030062155.1	Pantoea sp. Lij88	3028622
GCA_015654165.1	Pantoea sp. SM3640	2787629
GCA_024707505.1	Pantoea sp. SOD02	2970818
GCA_029866845.1	Pantoea sp. SS70	3024247
GCA_029623675.1	Pantoea sp. X85	3037258
GCA_022394795.1	Pantoea sp. Z09	2886821
GCA_025765915.1	Pantoea stewartii	66269
GCA_030064655.1	Pantoea stewartii	66269
GCA_030388765.1	Pectobacteriaceae bacterium C111	3057058
GCA_030388785.1	Pectobacteriaceae bacterium C52	3057060
GCA_030406705.1	Pectobacteriaceae bacterium CE90	3057059
GCA_029027905.1	Pectobacterium actinidiae	1507808
GCA_015689195.1	Pectobacterium aroidearum	1201031
GCA_020181375.1	Pectobacterium aroidearum	1201031
GCA_024498715.1	Pectobacterium aroidearum	1201031
GCA_024498735.1	Pectobacterium aroidearum	1201031
GCA_024498855.1	Pectobacterium aroidearum	1201031
GCA_025402815.1	Pectobacterium aroidearum	1201031
GCA_030413675.1	Pectobacterium aroidearum	1201031
GCA_016864975.1	Pectobacterium brasiliense	180957
GCA_016944255.1	Pectobacterium brasiliense	180957
GCA_016944315.1	Pectobacterium brasiliense	180957
GCA_016944555.1	Pectobacterium brasiliense	180957
GCA_020423105.1	Pectobacterium brasiliense	180957
GCA_020683105.1	Pectobacterium brasiliense	180957
GCA_026723725.1	Pectobacterium brasiliense	180957
GCA_030370015.1	Pectobacterium brasiliense	180957
GCA_016415585.1	Pectobacterium carotovorum	554
GCA_016864995.1	Pectobacterium carotovorum	554
GCA_020520265.1	Pectobacterium carotovorum	554
GCA_021049225.1	Pectobacterium carotovorum	554
GCA_022392325.1	Pectobacterium carotovorum	554
GCA_022392805.1	Pectobacterium carotovorum	554
GCA_028736315.1	Pectobacterium carotovorum subsp. carotovorum	555
GCA_015277635.1	Pectobacterium carotovorum subsp. carotovorum PCCS1	1150613
GCA_020181655.1	Pectobacterium colocasium	2878098
GCA_029023745.2	Pectobacterium colocasium	2878098
GCA_020971565.1	Pectobacterium parvum	2778550
GCA_020047135.1	Pectobacterium polaris	2042057
GCA_024758625.1	Pectobacterium polonicum	2485124
GCA_023272715.1	Pectobacterium sp. 21LCBS03	2935858
GCA_028335745.1	Pectobacterium sp. A5351	2914983
GCA_025643735.1	Pectobacterium sp. F1-1	2949614
GCA_022477975.1	Pectobacterium sp. PL64	2738983
GCA_016495705.1	Pectobacterium versatile	2488639
GCA_018141505.2	Pectobacterium versatile	2488639
GCA_018219365.1	Pectobacterium versatile	2488639
GCA_020423065.1	Pectobacterium versatile	2488639
GCA_020423085.1	Pectobacterium versatile	2488639
GCA_020865565.1	Pectobacterium versatile	2488639
GCA_019090985.1	Photorhabdus akhurstii	171438
GCA_018798985.1	Plesiomonas shigelloides	703
GCA_018799005.1	Plesiomonas shigelloides	703
GCA_020991025.1	Plesiomonas shigelloides	703
GCA_030271835.1	Proteus appendicitidis	3034648
GCA_019443785.1	Proteus mirabilis	584
GCA_029542405.1	Proteus mirabilis	584
GCA_022369495.1	Proteus penneri	102862
GCA_020640995.1	Proteus sp. NMG38-2	2883107
GCA_030388465.1	Proteus terrae	1574161
GCA_033571935.1	Proteus terrae	1574161
GCA_016647575.1	Proteus vulgaris	585
GCA_025200655.1	Proteus vulgaris	585
GCA_020271745.1	Providencia alcalifaciens	126385
GCA_029193595.2	Providencia hangzhouensis	3031799
GCA_016618195.1	Providencia manganoxydans	2923283
GCA_015571575.1	Providencia rettgeri	587
GCA_019048105.1	Providencia rettgeri	587
GCA_019890815.1	Providencia rettgeri	587
GCA_023205015.1	Providencia rettgeri	587
GCA_025583505.2	Providencia rettgeri	587
GCA_032706145.1	Providencia sp. PROV040	2949771
GCA_032707925.1	Providencia sp. PROV099	2949815
GCA_033680645.1	Providencia sp. PROV161	2936790
GCA_032707045.1	Providencia sp. PROV175	2949878
GCA_019343475.1	Providencia sp. R33	2828763
GCA_023066315.1	Providencia stuartii	588
GCA_023970715.1	Providencia stuartii	588
GCA_027286045.1	Providencia stuartii	588
GCA_030315915.2	Providencia zhijiangensis	3053982
GCA_026651835.1	Pseudescherichia vulneris	566
GCA_021172065.1	Pseudocitrobacter corydidari	2891570
GCA_025946505.1	Pseudocitrobacter faecalis	1398493
GCA_016599695.1	Rahnella aceris	2703885
GCA_021498265.1	Rahnella aquatilis	34038
GCA_030127005.1	Rahnella bonaserana	2816248
GCA_018288855.1	Rahnella inusitata	58169
GCA_021276285.1	Rahnella victoriana	1510570
GCA_025349945.1	Raoultella ornithinolytica	54291
GCA_030505655.1	Raoultella ornithinolytica	54291
GCA_019856295.1	Raoultella planticola	575
GCA_022605325.1	Raoultella sp. HC6	2923366
GCA_015571975.1	Raoultella terrigena	577
GCA_030389145.1	Raoultella terrigena	577
GCA_026967515.2	Rouxiella badensis	1646377
GCA_026967475.1	Rouxiella chamberiensis	1513468
GCA_022814845.1	Serratia bockelmannii	2703793
GCA_021462285.1	Serratia entomophila	42906
GCA_019252525.1	Serratia fonticola	47917
GCA_031199525.1	Serratia fonticola	47917
GCA_027594825.1	Serratia liquefaciens	614
GCA_017142405.1	Serratia marcescens	615
GCA_018502405.1	Serratia marcescens	615
GCA_019344315.1	Serratia marcescens	615
GCA_019974075.1	Serratia marcescens	615
GCA_020883875.2	Serratia marcescens	615
GCA_020884075.2	Serratia marcescens	615
GCA_020884275.2	Serratia marcescens	615
GCA_020884295.2	Serratia marcescens	615
GCA_020884615.2	Serratia marcescens	615
GCA_020884855.2	Serratia marcescens	615
GCA_020884915.2	Serratia marcescens	615
GCA_020885255.2	Serratia marcescens	615
GCA_020885335.2	Serratia marcescens	615
GCA_020885995.2	Serratia marcescens	615
GCA_020886015.2	Serratia marcescens	615
GCA_020886415.2	Serratia marcescens	615
GCA_020886455.2	Serratia marcescens	615
GCA_020886675.2	Serratia marcescens	615
GCA_020886815.2	Serratia marcescens	615
GCA_020886995.2	Serratia marcescens	615
GCA_020887545.2	Serratia marcescens	615
GCA_020887765.2	Serratia marcescens	615
GCA_020887805.2	Serratia marcescens	615
GCA_020887925.2	Serratia marcescens	615
GCA_020887945.2	Serratia marcescens	615
GCA_020887965.2	Serratia marcescens	615
GCA_020888265.2	Serratia marcescens	615
GCA_020888405.2	Serratia marcescens	615
GCA_020888845.2	Serratia marcescens	615
GCA_022343225.1	Serratia marcescens	615
GCA_022343985.1	Serratia marcescens	615
GCA_022439585.1	Serratia marcescens	615
GCA_023066345.1	Serratia marcescens	615
GCA_025913695.1	Serratia marcescens	615
GCA_027270215.1	Serratia marcescens	615
GCA_027270295.1	Serratia marcescens	615
GCA_029873435.1	Serratia marcescens	615
GCA_030291735.1	Serratia marcescens	615
GCA_030734145.1	Serratia marcescens	615
GCA_030758555.1	Serratia marcescens	615
GCA_027474885.1	Serratia myotis	1521427
GCA_030179475.1	Serratia nevei	2703794
GCA_030863825.1	Serratia nevei	2703794
GCA_016027595.1	Serratia plymuthica	82996
GCA_016027835.1	Serratia plymuthica	82996
GCA_018336935.1	Serratia plymuthica	82996
GCA_016757615.1	Serratia proteamaculans	28151
GCA_019295365.2	Serratia proteamaculans	28151
GCA_016026735.1	Serratia rubidaea	61652
GCA_027557545.1	Serratia rubidaea	61652
GCA_019968745.1	Serratia sp. JSRIV001	2831893
GCA_019968725.1	Serratia sp. JSRIV002	2831894
GCA_019968705.1	Serratia sp. JSRIV004	2831895
GCA_019968685.1	Serratia sp. JSRIV006	2831896
GCA_016469055.2	Serratia sp. PAMC26656	2775909
GCA_033095805.1	Serratia sp. UGAL515B_01	2986763
GCA_024029875.1	Serratia symbiotica	138074
GCA_017309605.1	Serratia ureilytica	300181
GCA_024638015.1	Serratia ureilytica	300181
GCA_022354085.1	Shigella dysenteriae	622
GCA_022354145.1	Shigella dysenteriae	622
GCA_032363495.1	Shigella dysenteriae	622
GCA_022494275.1	Shigella flexneri	623
GCA_025914095.1	Siccibacter colletis	1505757
GCA_032164355.1	Siccibacter colletis	1505757
GCA_016865525.2	Sodalis ligni	2697027
GCA_024748595.1	Sodalis sp. Ffu	2746519
GCA_024748575.1	Sodalis sp. Fle	2746521
GCA_029319185.1	Superficieibacter sp. HKU1	3031919
GCA_019797845.1	Symbiopectobacterium purcellii	2871826
GCA_030552895.1	Tatumella ptyseos	82987
GCA_030053895.1	Trabulsiella odontotermitis	379893
GCA_032164335.1	Winslowiella toletana	92490
GCA_030272115.1	Xenorhabdus bakwenae	3026967
GCA_017743015.1	Xenorhabdus budapestensis	290110
GCA_030016155.2	Xenorhabdus griffiniae	351672
GCA_025133195.1	Yersinia alsatica	2890317
GCA_025340225.1	Yersinia enterocolitica	630
GCA_025758435.1	Yersinia enterocolitica	630
GCA_025758495.1	Yersinia enterocolitica	630
GCA_027947095.2	Yersinia intermedia	631
GCA_029321015.1	Yersinia intermedia	631
GCA_026183385.1	Yersinia massiliensis	419257
GCA_027947235.2	Yersinia mollaretii	33060
[truncated: 3,338 more rows]
